# Supplementary material for: {μ-1,2-Bis[bis­(4-meth­oxy­phen­yl)phosphan­yl]-1,2-diethyl­hydrazine-κ2 P:P′}bis­[chloridogold(I)] tetra­hydro­furan disolvate
Source: Acta Crystallogr Sect E Struct Rep Online. 2011 Sep 30;67(Pt 10):m1426. doi: 10.1107/S1600536811038499 (PMC3201433; doi:10.1107/S1600536811038499)
Supplement: Supplementary file 1 [file e-67-m1426-sup1.cif]

##############################################################################
#                                                                            #
# This CIF contains the data in a paper accepted for publication in          #
# Acta Crystallographica Section E. It conforms to the requirements of       #
# Notes for Authors for Acta Crystallographica Section E, and has been       #
# peer reviewed under the auspices of the IUCr Commission on Journals.       #
#                                                                            #
# Full details of the Crystallographic Information File format               #
# are given in the paper "The Crystallographic Information File (CIF):       #
# a New Standard Archive File for Crystallography" by S. R. Hall, F. H.      #
# Allen and I. D. Brown [Acta Cryst. (1991), A47, 655-685].                  #
#                                                                            #
# The current version of the core CIF dictionary is obtainable from          #
# ftp://ftp.iucr.org/pub/cif_core.dic.                                       #
#                                                                            #
# Software is freely available for graphical display of the structure(s)     #
# in this CIF. For information consult the CIF software page                 #
# http://www.iucr.org/resources/cif/software.                                #
#                                                                            #
# This file may be used for bona fide research purposes within the           #
# scientific community so long as proper attribution is given to the journal # 
# article from which it was obtained.                                        #
#                                                                            #
##############################################################################
data_I
_audit_creation_method     SHELXL97
_chemical_name_systematic
;
{\m-1,2-Bis[bis(4-methoxyphenyl)phosphanyl]-1,2-diethylhydrazine-
\k^2^<i>P</i>:<i>P</i>'}bis[chloridogold(I)] tetrahydrofuran disolvate
;
_chemical_name_common     ?
_chemical_formula_moiety     'C32 H38 Au2 Cl2 N2 O4 P2, 2(C4 H8 O)'
_chemical_formula_sum     'C40 H54 Au2 Cl2 N2 O6 P2'
_chemical_formula_iupac     '[Au2 Cl2 (C32 H38 N2 O4 P2)], 2C4 H8 O'
_chemical_formula_weight     1185.63
_chemical_melting_point     369
_symmetry_cell_setting     monoclinic
_symmetry_space_group_name_H-M     'C 2/c'
_symmetry_space_group_name_Hall     '-C 2yc'
loop_
    _symmetry_equiv_pos_as_xyz
    'x, y, z'
    '-x, y, -z+1/2'
    'x+1/2, y+1/2, z'
    '-x+1/2, y+1/2, -z+1/2'
    '-x, -y, -z'
    'x, -y, z-1/2'
    '-x+1/2, -y+1/2, -z'
    'x+1/2, -y+1/2, z-1/2'
_cell_length_a     23.6375(4)
_cell_length_b     9.12600(10)
_cell_length_c     20.2269(3)
_cell_angle_alpha     90.00
_cell_angle_beta     93.9760(10)
_cell_angle_gamma     90.00
_cell_volume     4352.76(11)
_cell_formula_units_Z     4
_cell_measurement_reflns_used     7364
_cell_measurement_theta_min     2.39
_cell_measurement_theta_max     34.19
_cell_measurement_temperature     173(2)
_exptl_crystal_description     plate
_exptl_crystal_colour     colourless
_exptl_crystal_size_max     0.36
_exptl_crystal_size_mid     0.20
_exptl_crystal_size_min     0.07
_exptl_crystal_density_diffrn     1.809
_exptl_crystal_density_meas     ?
_exptl_crystal_density_method     'not measured'
_exptl_crystal_F_000     2312
_exptl_absorpt_coefficient_mu     6.975
_exptl_absorpt_correction_type     integration
_exptl_absorpt_process_details     '(SADABS; Bruker, 1999)'
_exptl_absorpt_correction_T_min     0.1879
_exptl_absorpt_correction_T_max     0.6409
_diffrn_ambient_temperature     173(2)
_diffrn_radiation_type     MoK\a
_diffrn_radiation_wavelength     0.71073
_diffrn_radiation_source     'fine-focus sealed tube'
_diffrn_radiation_monochromator     graphite
_diffrn_measurement_device_type     'Bruker APEXII CCD'
_diffrn_measurement_method     '\f and \w scans'
_diffrn_detector_area_resol_mean     ?
_diffrn_reflns_number     38471
_diffrn_reflns_av_R_equivalents     0.0462
_diffrn_reflns_av_sigmaI/netI     0.0212
_diffrn_reflns_theta_min     1.73
_diffrn_reflns_theta_max     28.00
_diffrn_reflns_theta_full     28.00
_diffrn_measured_fraction_theta_max     1.000
_diffrn_measured_fraction_theta_full     1.000
_diffrn_reflns_limit_h_min     -31
_diffrn_reflns_limit_h_max     31
_diffrn_reflns_limit_k_min     -12
_diffrn_reflns_limit_k_max     12
_diffrn_reflns_limit_l_min     -26
_diffrn_reflns_limit_l_max     26
_diffrn_standards_number     ?
_diffrn_standards_interval_count     ?
_diffrn_standards_interval_time     ?
_diffrn_standards_decay_%     ?
_refine_special_details     ?
_reflns_number_total     5253
_reflns_number_gt     4694
_reflns_threshold_expression     I>2\s(I)
_refine_ls_structure_factor_coef     Fsqd
_refine_ls_matrix_type     full
_refine_ls_R_factor_all     0.0260
_refine_ls_R_factor_gt     0.0224
_refine_ls_wR_factor_gt     0.0573
_refine_ls_wR_factor_ref     0.0585
_refine_ls_goodness_of_fit_ref     1.050
_refine_ls_restrained_S_all     1.050
_refine_ls_number_reflns     5253
_refine_ls_number_parameters     244
_refine_ls_number_restraints     0
_refine_ls_number_constraints     0
_refine_ls_hydrogen_treatment     constr
_refine_ls_weighting_scheme     calc
_refine_ls_weighting_details
         'calc w=1/[\s^2^(Fo^2^)+(0.0337P)^2^+7.3390P] where P=(Fo^2^+2Fc^2^)/3'
_atom_sites_solution_hydrogens     geom
_atom_sites_solution_primary     direct
_atom_sites_solution_secondary     difmap
_refine_ls_shift/su_max     0.011
_refine_ls_shift/su_mean     0.000
_refine_diff_density_max     1.742
_refine_diff_density_min     -0.639
_refine_ls_extinction_method     none
_refine_ls_extinction_coef     ?
loop_
    _atom_type_symbol
    _atom_type_description
    _atom_type_scat_dispersion_real
    _atom_type_scat_dispersion_imag
    _atom_type_scat_source
    'C' 'C' 0.0033 0.0016
                         'International Tables Vol C Tables 4.2.6.8 and 6.1.1.4'
    'H' 'H' 0.0000 0.0000
                         'International Tables Vol C Tables 4.2.6.8 and 6.1.1.4'
    'N' 'N' 0.0061 0.0033
                         'International Tables Vol C Tables 4.2.6.8 and 6.1.1.4'
    'P' 'P' 0.1023 0.0942
                         'International Tables Vol C Tables 4.2.6.8 and 6.1.1.4'
    'Cl' 'Cl' 0.1484 0.1585
                         'International Tables Vol C Tables 4.2.6.8 and 6.1.1.4'
    'Au' 'Au' -2.0133 8.8022
                         'International Tables Vol C Tables 4.2.6.8 and 6.1.1.4'
    'O' 'O' 0.0106 0.0060
                         'International Tables Vol C Tables 4.2.6.8 and 6.1.1.4'
_computing_data_collection     'APEX2 (Bruker, 1999)'
_computing_cell_refinement     'SAINT-Plus (Bruker, 1999)'
_computing_data_reduction     'SAINT-Plus (Bruker, 1999)'
_computing_structure_solution     'SHELXS97 (Sheldrick, 2008)'
_computing_structure_refinement     'SHELXL97 (Sheldrick, 2008)'
_computing_molecular_graphics     'Mercury (Macrae <i>et al.</i>, 2006)'
_computing_publication_material     'WinGX (Farrugia, 1999)'
loop_
    _atom_site_type_symbol
    _atom_site_label
    _atom_site_fract_x
    _atom_site_fract_y
    _atom_site_fract_z
    _atom_site_U_iso_or_equiv
    _atom_site_adp_type
    _atom_site_calc_flag
    _atom_site_refinement_flags
    _atom_site_occupancy
    _atom_site_symmetry_multiplicity
    _atom_site_disorder_assembly
    _atom_site_disorder_group
    C C1 0.93455(12) 0.1681(3) 0.72815(16) 0.0287(6) Uani d . 1 1 . .
    H H1A 0.9526 0.0814 0.7502 0.034 Uiso calc R 1 1 . .
    H H1B 0.9217 0.1393 0.6824 0.034 Uiso calc R 1 1 . .
    C C2 0.88305(13) 0.2110(4) 0.76481(18) 0.0385(8) Uani d . 1 1 . .
    H H2A 0.8564 0.1286 0.7643 0.058 Uiso calc R 1 1 . .
    H H2B 0.8644 0.2958 0.7430 0.058 Uiso calc R 1 1 . .
    H H2C 0.8951 0.2362 0.8107 0.058 Uiso calc R 1 1 . .
    C C11 0.91251(13) 0.4084(3) 0.62384(15) 0.0247(6) Uani d . 1 1 . .
    C C12 0.88945(13) 0.3154(4) 0.57400(16) 0.0335(7) Uani d . 1 1 . .
    H H12 0.9132 0.2472 0.5537 0.040 Uiso calc R 1 1 . .
    C C13 0.83239(14) 0.3221(4) 0.55403(18) 0.0415(8) Uani d . 1 1 . .
    H H13 0.8171 0.2584 0.5202 0.050 Uiso calc R 1 1 . .
    C C14 0.79741(14) 0.4216(4) 0.58318(18) 0.0365(7) Uani d . 1 1 . .
    C C15 0.81971(14) 0.5188(4) 0.63099(16) 0.0336(7) Uani d . 1 1 . .
    H H15 0.7962 0.5902 0.6496 0.040 Uiso calc R 1 1 . .
    C C16 0.87698(13) 0.5096(3) 0.65111(15) 0.0287(6) Uani d . 1 1 . .
    H H16 0.8923 0.5745 0.6845 0.034 Uiso calc R 1 1 . .
    C C17 0.70206(17) 0.4959(6) 0.5975(3) 0.0676(14) Uani d . 1 1 . .
    H H17A 0.6636 0.4817 0.5772 0.101 Uiso calc R 1 1 . .
    H H17B 0.7118 0.6003 0.5966 0.101 Uiso calc R 1 1 . .
    H H17C 0.7038 0.4617 0.6435 0.101 Uiso calc R 1 1 . .
    C C21 1.01949(12) 0.2838(3) 0.59644(14) 0.0245(6) Uani d . 1 1 . .
    C C22 1.02334(13) 0.1309(3) 0.59963(15) 0.0268(6) Uani d . 1 1 . .
    H H22 1.0068 0.0799 0.6344 0.032 Uiso calc R 1 1 . .
    C C23 1.05087(13) 0.0534(3) 0.55277(16) 0.0288(6) Uani d . 1 1 . .
    H H23 1.0540 -0.0502 0.5560 0.035 Uiso calc R 1 1 . .
    C C24 1.07393(13) 0.1270(4) 0.50081(16) 0.0294(6) Uani d . 1 1 . .
    C C25 1.07051(14) 0.2790(4) 0.49653(16) 0.0341(7) Uani d . 1 1 . .
    H H25 1.0862 0.3294 0.4610 0.041 Uiso calc R 1 1 . .
    C C26 1.04377(13) 0.3562(3) 0.54489(16) 0.0295(6) Uani d . 1 1 . .
    H H26 1.0421 0.4601 0.5427 0.035 Uiso calc R 1 1 . .
    C C27 1.1244(3) 0.1104(5) 0.4032(3) 0.0730(17) Uani d . 1 1 . .
    H H27A 1.1420 0.0368 0.3759 0.109 Uiso calc R 1 1 . .
    H H27B 1.1533 0.1806 0.4201 0.109 Uiso calc R 1 1 . .
    H H27C 1.0947 0.1623 0.3763 0.109 Uiso calc R 1 1 . .
    C C44 0.7033(5) -0.0784(7) 0.5960(4) 0.128(4) Uani d . 1 1 . .
    H H44A 0.7209 -0.0644 0.5534 0.154 Uiso calc R 1 1 . .
    H H44B 0.6678 -0.1352 0.5877 0.154 Uiso calc R 1 1 . .
    O O3 0.74324(16) -0.1558(4) 0.6450(2) 0.0791(10) Uani d . 1 1 . .
    C C41 0.75325(17) -0.0776(5) 0.7055(2) 0.0461(9) Uani d . 1 1 . .
    H H41A 0.7941 -0.0731 0.7198 0.055 Uiso calc R 1 1 . .
    H H41B 0.7321 -0.1202 0.7415 0.055 Uiso calc R 1 1 . .
    C C42 0.7289(4) 0.0785(8) 0.6826(4) 0.115(3) Uani d . 1 1 . .
    H H42A 0.7078 0.1229 0.7183 0.138 Uiso calc R 1 1 . .
    H H42B 0.7603 0.1450 0.6729 0.138 Uiso calc R 1 1 . .
    N N 0.97751(9) 0.2854(3) 0.72518(11) 0.0227(5) Uani d . 1 1 . .
    P P 0.98471(3) 0.38920(7) 0.65760(4) 0.02138(14) Uani d . 1 1 . .
    Cl Cl 1.08170(4) 0.80680(9) 0.70523(5) 0.0473(2) Uani d . 1 1 . .
    Au Au 1.029954(5) 0.597871(11) 0.683068(5) 0.02524(5) Uani d . 1 1 . .
    O O1 0.74131(11) 0.4147(3) 0.56141(16) 0.0535(8) Uani d . 1 1 . .
    O O2 1.10005(11) 0.0398(3) 0.45758(13) 0.0411(6) Uani d . 1 1 . .
    C C43 0.6922(5) 0.0576(11) 0.6251(5) 0.165(5) Uani d . 1 1 . .
    H H43A 0.6523 0.0608 0.6370 0.198 Uiso calc R 1 1 . .
    H H43B 0.6979 0.1374 0.5930 0.198 Uiso calc R 1 1 . .
loop_
    _atom_site_aniso_label
    _atom_site_aniso_U_11
    _atom_site_aniso_U_22
    _atom_site_aniso_U_33
    _atom_site_aniso_U_12
    _atom_site_aniso_U_13
    _atom_site_aniso_U_23
    C1 0.0257(14) 0.0246(14) 0.0351(16) -0.0070(11) -0.0025(12) 0.0033(12)
    C2 0.0240(14) 0.0454(19) 0.0458(19) -0.0060(14) 0.0009(13) 0.0105(16)
    C11 0.0255(13) 0.0239(14) 0.0241(13) 0.0025(11) -0.0019(11) 0.0018(11)
    C12 0.0314(15) 0.0355(17) 0.0331(16) 0.0056(13) -0.0025(13) -0.0108(14)
    C13 0.0344(17) 0.047(2) 0.0407(19) 0.0064(15) -0.0116(14) -0.0181(16)
    C14 0.0280(15) 0.0442(19) 0.0360(18) 0.0052(14) -0.0073(13) -0.0009(14)
    C15 0.0317(16) 0.0338(17) 0.0350(16) 0.0087(13) -0.0009(13) -0.0030(14)
    C16 0.0304(15) 0.0286(15) 0.0262(14) 0.0046(12) -0.0028(12) -0.0043(12)
    C17 0.0301(19) 0.080(3) 0.091(4) 0.018(2) -0.009(2) -0.020(3)
    C21 0.0239(13) 0.0236(14) 0.0256(14) 0.0011(11) -0.0011(11) -0.0025(11)
    C22 0.0289(15) 0.0243(14) 0.0273(15) -0.0001(11) 0.0017(12) 0.0004(11)
    C23 0.0283(15) 0.0234(14) 0.0344(16) 0.0030(12) -0.0003(12) -0.0045(12)
    C24 0.0251(14) 0.0310(15) 0.0324(16) 0.0009(12) 0.0033(12) -0.0081(13)
    C25 0.0397(17) 0.0331(17) 0.0304(16) -0.0013(14) 0.0099(13) -0.0006(13)
    C26 0.0338(16) 0.0249(14) 0.0301(16) 0.0027(12) 0.0051(13) 0.0019(12)
    C27 0.097(4) 0.057(3) 0.073(3) -0.025(3) 0.058(3) -0.029(2)
    C44 0.237(11) 0.060(4) 0.077(4) 0.002(5) -0.059(6) 0.001(3)
    O3 0.071(2) 0.072(2) 0.094(3) 0.0068(19) -0.001(2) -0.015(2)
    C41 0.0394(19) 0.057(2) 0.042(2) -0.0079(17) 0.0039(16) -0.0123(18)
    C42 0.172(9) 0.085(5) 0.087(5) 0.024(5) 0.011(5) -0.013(4)
    N 0.0215(11) 0.0234(11) 0.0228(11) -0.0029(9) -0.0022(9) 0.0016(9)
    P 0.0227(3) 0.0190(3) 0.0222(3) 0.0010(3) 0.0003(3) -0.0005(3)
    Cl 0.0596(6) 0.0271(4) 0.0557(5) -0.0170(4) 0.0083(4) -0.0046(4)
    Au 0.03037(7) 0.01883(7) 0.02676(7) -0.00279(4) 0.00365(4) 0.00018(4)
    O1 0.0284(12) 0.069(2) 0.0603(18) 0.0115(12) -0.0135(12) -0.0204(14)
    O2 0.0434(14) 0.0348(13) 0.0473(14) -0.0030(11) 0.0187(11) -0.0139(11)
    C43 0.239(12) 0.156(8) 0.101(6) 0.127(9) 0.019(7) 0.032(6)
_geom_special_details     ?
loop_
    _geom_bond_atom_site_label_1
    _geom_bond_atom_site_label_2
    _geom_bond_site_symmetry_2
    _geom_bond_distance
    _geom_bond_publ_flag
    C1 N . 1.480(4) ?
    C1 C2 . 1.520(5) ?
    C1 H1A . 0.9900 ?
    C1 H1B . 0.9900 ?
    C2 H2A . 0.9800 ?
    C2 H2B . 0.9800 ?
    C2 H2C . 0.9800 ?
    C11 C16 . 1.389(4) ?
    C11 C12 . 1.399(4) ?
    C11 P . 1.802(3) ?
    C12 C13 . 1.382(4) ?
    C12 H12 . 0.9500 ?
    C13 C14 . 1.387(5) ?
    C13 H13 . 0.9500 ?
    C14 O1 . 1.369(4) ?
    C14 C15 . 1.389(5) ?
    C15 C16 . 1.389(4) ?
    C15 H15 . 0.9500 ?
    C16 H16 . 0.9500 ?
    C17 O1 . 1.427(5) ?
    C17 H17A . 0.9800 ?
    C17 H17B . 0.9800 ?
    C17 H17C . 0.9800 ?
    C21 C26 . 1.392(4) ?
    C21 C22 . 1.400(4) ?
    C21 P . 1.809(3) ?
    C22 C23 . 1.381(4) ?
    C22 H22 . 0.9500 ?
    C23 C24 . 1.390(5) ?
    C23 H23 . 0.9500 ?
    C24 O2 . 1.362(4) ?
    C24 C25 . 1.392(5) ?
    C25 C26 . 1.393(4) ?
    C25 H25 . 0.9500 ?
    C26 H26 . 0.9500 ?
    C27 O2 . 1.430(5) ?
    C27 H27A . 0.9800 ?
    C27 H27B . 0.9800 ?
    C27 H27C . 0.9800 ?
    C44 C43 . 1.406(10) ?
    C44 O3 . 1.498(8) ?
    C44 H44A . 0.9900 ?
    C44 H44B . 0.9900 ?
    O3 C41 . 1.423(5) ?
    C41 C42 . 1.594(8) ?
    C41 H41A . 0.9900 ?
    C41 H41B . 0.9900 ?
    C42 C43 . 1.415(12) ?
    C42 H42A . 0.9900 ?
    C42 H42B . 0.9900 ?
    N N 2_756 1.411(4) ?
    N P . 1.681(2) ?
    P Au . 2.2269(7) ?
    Cl Au . 2.2927(8) ?
    Au Au 2_756 3.1414(2) ?
    C43 H43A . 0.9900 ?
    C43 H43B . 0.9900 ?
loop_
    _geom_angle_atom_site_label_1
    _geom_angle_atom_site_label_2
    _geom_angle_atom_site_label_3
    _geom_angle_site_symmetry_1
    _geom_angle_site_symmetry_3
    _geom_angle
    _geom_angle_publ_flag
    N C1 C2 . . 114.1(3) ?
    N C1 H1A . . 108.7 ?
    C2 C1 H1A . . 108.7 ?
    N C1 H1B . . 108.7 ?
    C2 C1 H1B . . 108.7 ?
    H1A C1 H1B . . 107.6 ?
    C1 C2 H2A . . 109.5 ?
    C1 C2 H2B . . 109.5 ?
    H2A C2 H2B . . 109.5 ?
    C1 C2 H2C . . 109.5 ?
    H2A C2 H2C . . 109.5 ?
    H2B C2 H2C . . 109.5 ?
    C16 C11 C12 . . 118.3(3) ?
    C16 C11 P . . 119.8(2) ?
    C12 C11 P . . 121.7(2) ?
    C13 C12 C11 . . 120.5(3) ?
    C13 C12 H12 . . 119.8 ?
    C11 C12 H12 . . 119.8 ?
    C12 C13 C14 . . 120.2(3) ?
    C12 C13 H13 . . 119.9 ?
    C14 C13 H13 . . 119.9 ?
    O1 C14 C13 . . 115.2(3) ?
    O1 C14 C15 . . 124.4(3) ?
    C13 C14 C15 . . 120.4(3) ?
    C16 C15 C14 . . 118.7(3) ?
    C16 C15 H15 . . 120.6 ?
    C14 C15 H15 . . 120.6 ?
    C11 C16 C15 . . 121.9(3) ?
    C11 C16 H16 . . 119.1 ?
    C15 C16 H16 . . 119.1 ?
    O1 C17 H17A . . 109.5 ?
    O1 C17 H17B . . 109.5 ?
    H17A C17 H17B . . 109.5 ?
    O1 C17 H17C . . 109.5 ?
    H17A C17 H17C . . 109.5 ?
    H17B C17 H17C . . 109.5 ?
    C26 C21 C22 . . 118.6(3) ?
    C26 C21 P . . 119.4(2) ?
    C22 C21 P . . 122.0(2) ?
    C23 C22 C21 . . 120.8(3) ?
    C23 C22 H22 . . 119.6 ?
    C21 C22 H22 . . 119.6 ?
    C22 C23 C24 . . 119.9(3) ?
    C22 C23 H23 . . 120.0 ?
    C24 C23 H23 . . 120.0 ?
    O2 C24 C23 . . 114.9(3) ?
    O2 C24 C25 . . 124.7(3) ?
    C23 C24 C25 . . 120.3(3) ?
    C24 C25 C26 . . 119.2(3) ?
    C24 C25 H25 . . 120.4 ?
    C26 C25 H25 . . 120.4 ?
    C21 C26 C25 . . 121.1(3) ?
    C21 C26 H26 . . 119.4 ?
    C25 C26 H26 . . 119.4 ?
    O2 C27 H27A . . 109.5 ?
    O2 C27 H27B . . 109.5 ?
    H27A C27 H27B . . 109.5 ?
    O2 C27 H27C . . 109.5 ?
    H27A C27 H27C . . 109.5 ?
    H27B C27 H27C . . 109.5 ?
    C43 C44 O3 . . 105.4(6) ?
    C43 C44 H44A . . 110.7 ?
    O3 C44 H44A . . 110.7 ?
    C43 C44 H44B . . 110.7 ?
    O3 C44 H44B . . 110.7 ?
    H44A C44 H44B . . 108.8 ?
    C41 O3 C44 . . 113.2(4) ?
    O3 C41 C42 . . 99.3(4) ?
    O3 C41 H41A . . 111.9 ?
    C42 C41 H41A . . 111.9 ?
    O3 C41 H41B . . 111.9 ?
    C42 C41 H41B . . 111.9 ?
    H41A C41 H41B . . 109.6 ?
    C43 C42 C41 . . 107.9(6) ?
    C43 C42 H42A . . 110.1 ?
    C41 C42 H42A . . 110.1 ?
    C43 C42 H42B . . 110.1 ?
    C41 C42 H42B . . 110.1 ?
    H42A C42 H42B . . 108.4 ?
    N N C1 2_756 . 117.2(2) ?
    N N P 2_756 . 117.71(19) ?
    C1 N P . . 123.29(19) ?
    N P C11 . . 102.49(13) ?
    N P C21 . . 109.45(13) ?
    C11 P C21 . . 104.82(13) ?
    N P Au . . 111.57(9) ?
    C11 P Au . . 115.57(9) ?
    C21 P Au . . 112.28(10) ?
    P Au Cl . . 175.98(3) ?
    P Au Au . 2_756 87.787(19) ?
    Cl Au Au . 2_756 95.61(3) ?
    C14 O1 C17 . . 117.4(3) ?
    C24 O2 C27 . . 117.1(3) ?
    C44 C43 C42 . . 110.0(7) ?
    C44 C43 H43A . . 109.7 ?
    C42 C43 H43A . . 109.7 ?
    C44 C43 H43B . . 109.7 ?
    C42 C43 H43B . . 109.7 ?
    H43A C43 H43B . . 108.2 ?
loop_
    _geom_torsion_atom_site_label_1
    _geom_torsion_atom_site_label_2
    _geom_torsion_atom_site_label_3
    _geom_torsion_atom_site_label_4
    _geom_torsion_site_symmetry_1
    _geom_torsion_site_symmetry_2
    _geom_torsion_site_symmetry_3
    _geom_torsion_site_symmetry_4
    _geom_torsion
    _geom_torsion_publ_flag
    C16 C11 C12 C13 . . . . -1.8(5) ?
    P C11 C12 C13 . . . . 173.0(3) ?
    C11 C12 C13 C14 . . . . 0.2(6) ?
    C12 C13 C14 O1 . . . . -177.5(4) ?
    C12 C13 C14 C15 . . . . 2.3(6) ?
    O1 C14 C15 C16 . . . . 176.8(3) ?
    C13 C14 C15 C16 . . . . -3.0(5) ?
    C12 C11 C16 C15 . . . . 1.1(5) ?
    P C11 C16 C15 . . . . -173.8(3) ?
    C14 C15 C16 C11 . . . . 1.3(5) ?
    C26 C21 C22 C23 . . . . 0.3(5) ?
    P C21 C22 C23 . . . . -179.1(2) ?
    C21 C22 C23 C24 . . . . -1.5(5) ?
    C22 C23 C24 O2 . . . . 180.0(3) ?
    C22 C23 C24 C25 . . . . 1.4(5) ?
    O2 C24 C25 C26 . . . . -178.4(3) ?
    C23 C24 C25 C26 . . . . 0.0(5) ?
    C22 C21 C26 C25 . . . . 1.2(5) ?
    P C21 C26 C25 . . . . -179.5(2) ?
    C24 C25 C26 C21 . . . . -1.3(5) ?
    C43 C44 O3 C41 . . . . 5.1(10) ?
    C44 O3 C41 C42 . . . . -14.9(7) ?
    O3 C41 C42 C43 . . . . 20.2(8) ?
    C2 C1 N N . . . 2_756 93.9(3) ?
    C2 C1 N P . . . . -101.9(3) ?
    N N P C11 2_756 . . . -160.78(18) ?
    C1 N P C11 . . . . 35.1(3) ?
    N N P C21 2_756 . . . 88.37(19) ?
    C1 N P C21 . . . . -75.8(2) ?
    N N P Au 2_756 . . . -36.5(2) ?
    C1 N P Au . . . . 159.4(2) ?
    C16 C11 P N . . . . 79.6(3) ?
    C12 C11 P N . . . . -95.1(3) ?
    C16 C11 P C21 . . . . -166.2(2) ?
    C12 C11 P C21 . . . . 19.2(3) ?
    C16 C11 P Au . . . . -42.0(3) ?
    C12 C11 P Au . . . . 143.3(2) ?
    C26 C21 P N . . . . -162.5(2) ?
    C22 C21 P N . . . . 16.8(3) ?
    C26 C21 P C11 . . . . 88.2(3) ?
    C22 C21 P C11 . . . . -92.5(3) ?
    C26 C21 P Au . . . . -38.0(3) ?
    C22 C21 P Au . . . . 141.3(2) ?
    C13 C14 O1 C17 . . . . 169.4(4) ?
    C15 C14 O1 C17 . . . . -10.4(6) ?
    C23 C24 O2 C27 . . . . 179.9(4) ?
    C25 C24 O2 C27 . . . . -1.5(6) ?
    O3 C44 C43 C42 . . . . 9.3(13) ?
    C41 C42 C43 C44 . . . . -18.8(12) ?
loop_
    _geom_hbond_atom_site_label_D
    _geom_hbond_atom_site_label_H
    _geom_hbond_atom_site_label_A
    _geom_hbond_site_symmetry_A
    _geom_hbond_distance_DH
    _geom_hbond_distance_HA
    _geom_hbond_distance_DA
    _geom_hbond_angle_DHA
    _geom_hbond_publ_flag
    C1 H1A Cl 2_746 0.99 2.80 3.592(3) 137.2 yes
    C13 H13 O1 7_656 0.95 2.61 3.549(4) 170.0 no
    C15 H15 O3 1_565 0.95 2.63 3.497(5) 151.6 yes
    C17 H17B O3 1_565 0.98 2.53 3.444(7) 155.7 yes
data_New_Global_Publ_Block
_journal_date_recd_electronic     2011-08-30
_journal_date_accepted     2011-09-20
_journal_name_full     'Acta Crystallographica, Section E'
_journal_year     2011
_journal_volume     67
_journal_issue     10
_journal_page_first     m1426
_journal_page_last     m1426
_journal_paper_category     QM
_journal_coeditor_code     BH2379
_publ_contact_author_name     'Frederik Kriel'
_publ_contact_author_address
;
Project AuTEK
Mintek
Private Bag X3015
Randburg
2125
South Africa
;
_publ_contact_author_email     erikk@mintek.co.za
_publ_contact_author_fax     '+27 11 709 4490'
_publ_contact_author_phone     '+27 11 709 4158'
_publ_section_title
;\
{\m-1,2-Bis[bis(4-methoxyphenyl)phosphanyl]-1,2-diethylhydrazine-\k^2^<i>P</i>:\
<i>P</i>'}bis[chloridogold(I)] tetrahydrofuran disolvate
;
_publ_section_title_footnote     .
loop_
    _publ_author_name
    _publ_author_footnote
    _publ_author_address
    "Kriel, Frederik H." .
;
AuTEK
Mintek
Private Bag X3015
Randburg, 2125
South Africa
;
    "Fernandes, Manuel A." .
;
Molecular Science Institute
School of Chemistry
University of the Witwatersrand
PO Wits
2050, Johannesburg
South Africa
;
    "Coates, Judy" .
;
AuTEK
Mintek
Private Bag X3015
Randburg, 2125
South Africa
;
_publ_section_synopsis     .
_exptl_special_details
;
Reaction: bis(di(4-methoxyphenyl)phosphino)-1,2-diethylhydrazine: 164 mg (0.29
mmol), (THT)AuCl: 200 mg (0.57 mmol), dichloromethane: 5 ml, tetrahydrofuran:
few drops, Yield: 80%. Colourless to grey crystals. ^1^H NMR:(CDCl3, 400 MHz)
\dH 7.16 (m, Arom), 6.64 (m, Arom), 3.73 (s, O<i>CH~3~</i>), 2.58 (bs,
<i>CH~2~</i>CH~3~, 4H), 1.78 (m, CH~2~<i>CH~3~</i>, 6H). ^13^C NMR: Due to
sample breakdown over long experiment times, ^13^C could not be completed.
^31^P NMR:(CDCl3, 121 MHz) \dP 84.7. MS: 1004 (100%, M - Cl). EA: Calc:
(Au~2~C~l2~P~2~O~4~N~2~C~32~H~38~) C 36.91 %, H 3.68 %, N 2.69 %. Found: C
37.02 %, H 3.91 %, N 1.94 %. MP: 96--97 \%C
;
