# Supplementary material for: {μ-1,2-Bis[bis­(4-meth­oxy­phen­yl)phosphan­yl]-1,2-diethyl­hydrazine-κ2 P:P′}bis­[chloridogold(I)] tetra­hydro­furan disolvate
Source: Acta Crystallogr Sect E Struct Rep Online. 2011 Sep 30;67(Pt 10):m1426. doi: 10.1107/S1600536811038499 (PMC3201433; doi:10.1107/S1600536811038499)
Supplement: Supplementary file 2 [file e-67-m1426-Isup2.hkl]

#
# h,k,l, Fc-squared, Fo-squared, sigma(Fo-squared) and status flag
#
#data_5m_ml19b_0euh
data_I
_shelx_title ' 5m_ml19b_0euh in C2/c'
_shelx_refln_list_code          4
_shelx_F_calc_maximum      707.01
_exptl_crystal_F_000      2312.00
_reflns_d_resolution_high  0.7570
 
loop_
 _symmetry_equiv_pos_as_xyz
 'x, y, z'
 '-x, y, -z+1/2'
 'x+1/2, y+1/2, z'
 '-x+1/2, y+1/2, -z+1/2'
 '-x, -y, -z'
 'x, -y, z-1/2'
 '-x+1/2, -y+1/2, -z'
 'x+1/2, -y+1/2, z-1/2'
 
_cell_length_a    23.6375
_cell_length_b     9.1260
_cell_length_c    20.2269
_cell_angle_alpha  90.000
_cell_angle_beta   93.976
_cell_angle_gamma  90.000
 
_shelx_F_squared_multiplier     1.000
 
loop_
 _refln_index_h
 _refln_index_k
 _refln_index_l
 _refln_F_squared_calc
 _refln_F_squared_meas
 _refln_F_squared_sigma
 _refln_observed_status
   2   0   0   435682.81   321429.91  16915.55 o
   4   0   0   307261.44   325542.78   4110.43 o
   6   0   0     1002.45     1092.71     62.21 o
   8   0   0     3734.49     4226.55     97.31 o
  10   0   0     2545.02     3076.33     99.27 o
  12   0   0    29154.69    26027.18    478.35 o
  14   0   0   137794.39   147024.22   3170.16 o
  16   0   0    89332.45    87485.83   1476.87 o
  18   0   0   130675.81   130470.41   3213.44 o
  20   0   0    64295.35    61909.17   1526.55 o
  22   0   0    40497.31    41414.84   1222.49 o
  24   0   0     1381.17     1193.54    163.16 o
  26   0   0       41.43      153.16    193.81 o
  28   0   0     1643.97     1421.82    264.51 o
  30   0   0     3523.42     3558.01    358.40 o
   1   1   0   256083.23   164411.31  26499.06 o
   3   1   0   116183.23   116119.80   1129.85 o
   5   1   0   242958.22   225119.22   7256.96 o
   7   1   0    38499.09    37567.45    477.69 o
   9   1   0       95.69      285.86     32.96 o
  11   1   0    17539.95    15610.77    207.80 o
  13   1   0    79028.30    80708.76   1233.68 o
  15   1   0    76859.63    77699.37   1108.23 o
  17   1   0    63903.54    62014.02    956.81 o
  19   1   0    46205.04    45785.11    825.18 o
  21   1   0    25162.98    25219.16    506.79 o
  23   1   0     2529.37     2914.04    132.01 o
  25   1   0      408.75      443.13    122.38 o
  27   1   0     1198.41      851.22    168.38 o
  29   1   0     1948.85     2036.62    212.42 o
  31   1   0     4761.03     4448.36    280.75 o
   0   2   0    55184.80    59520.43   2343.20 o
   2   2   0     5696.23     7786.07    329.50 o
   4   2   0    36070.50    41565.88    390.32 o
   6   2   0    16351.70    16954.65    196.63 o
   8   2   0       15.61       64.30     37.32 o
  10   2   0      998.08     1242.74     56.88 o
  12   2   0    25501.41    25578.55    487.58 o
  14   2   0    20175.84    18559.79   1079.52 o
  16   2   0     5900.84     6044.39    122.57 o
  18   2   0     6082.31     5600.49    128.32 o
  20   2   0      133.22      163.89     67.52 o
  22   2   0       84.96       74.08     79.58 o
  24   2   0       23.69       53.55    100.69 o
  26   2   0       14.24       14.24    110.18 o
  28   2   0      551.01      393.29    170.17 o
  30   2   0     1536.01     1658.19    224.18 o
   1   3   0    20958.86    19331.38    980.42 o
   3   3   0    33912.12    35500.60    325.05 o
   5   3   0    49883.04    51357.37    775.26 o
   7   3   0    11242.46    12149.96    147.89 o
   9   3   0     1332.74     1455.29     70.47 o
  11   3   0     5218.11     4872.47    114.86 o
  13   3   0    12182.60    12424.82    162.29 o
  15   3   0    19784.01    20083.81    201.64 o
  17   3   0     8009.01     7992.34    150.84 o
  19   3   0      197.99      260.51     71.96 o
  21   3   0      606.19      656.04    108.14 o
  23   3   0     2461.57     2335.76    161.43 o
  25   3   0      832.18      531.86    112.45 o
  27   3   0      647.81      479.70    114.05 o
  29   3   0      290.45      434.56    124.76 o
   0   4   0   231414.34   233904.11   1376.88 o
   2   4   0   135684.03   136859.45    574.96 o
   4   4   0   168018.83   168055.17    719.83 o
   6   4   0    16402.43    16321.96    159.45 o
   8   4   0     6208.60     5513.51    121.45 o
  10   4   0    16391.83    17008.00    229.89 o
  12   4   0    16068.26    15982.34    232.30 o
  14   4   0    36928.36    37663.23    308.50 o
  16   4   0    48248.79    47805.74    420.84 o
  18   4   0    44597.80    45665.31    495.18 o
  20   4   0    22113.73    22113.69    314.47 o
  22   4   0    11551.93    11672.35    257.49 o
  24   4   0     1665.23     1628.79    149.47 o
  26   4   0       20.35      -63.42    126.33 o
  28   4   0     1565.58     1574.64    212.99 o
   1   5   0   223133.66   214233.50   2547.50 o
   3   5   0   142480.80   140978.98    541.12 o
   5   5   0    51599.90    50100.90    406.63 o
   7   5   0      649.14      721.92     60.52 o
   9   5   0       46.25      124.95     54.28 o
  11   5   0     7697.80     6917.74    148.73 o
  13   5   0    38408.11    39236.86    510.63 o
  15   5   0    53880.90    53584.95    381.64 o
  17   5   0    97398.83    97483.55    687.45 o
  19   5   0    34987.01    34061.85    386.28 o
  21   5   0    16281.18    16461.08    301.66 o
  23   5   0     2512.40     2566.91    169.75 o
  25   5   0       51.20      -47.35    138.02 o
  27   5   0     1215.29     1136.68    178.75 o
   0   6   0   112758.22   111981.67    582.20 o
   2   6   0    82529.15    74376.38   6370.81 o
   4   6   0    97684.32    95399.71    410.16 o
   6   6   0    22318.48    21128.40   1543.25 o
   8   6   0     4447.00     3980.79    114.16 o
  10   6   0     4591.56     4372.40    146.34 o
  12   6   0    26788.14    27772.00    276.90 o
  14   6   0    39988.48    38628.70    461.13 o
  16   6   0    46959.95    49015.14    575.99 o
  18   6   0    39801.94    37339.56    548.74 o
  20   6   0    12035.30    12549.36    283.63 o
  22   6   0     5608.74     5059.11    225.27 o
  24   6   0      718.01     1002.78    163.71 o
  26   6   0       29.38     -110.58    158.50 o
   1   7   0    17863.19    17547.91    210.43 o
   3   7   0    16142.62    15857.42    198.52 o
   5   7   0    15119.61    15171.31    187.03 o
   7   7   0      302.29      245.47     48.76 o
   9   7   0      392.86      496.27     74.89 o
  11   7   0     2749.51     2798.75    129.22 o
  13   7   0     6566.11     6378.34    174.33 o
  15   7   0     4498.14     4914.43    186.47 o
  17   7   0    12504.56    12019.71    270.28 o
  19   7   0     4568.63     4396.47    201.89 o
  21   7   0     5424.79     5327.12    233.39 o
  23   7   0     2195.50     1963.45    196.82 o
  25   7   0      100.83      -18.41    176.65 o
   0   8   0     1421.71     1118.02    138.94 o
   2   8   0     6831.37     6542.84    159.57 o
   4   8   0     7836.50     7419.57    153.37 o
   6   8   0    11656.66    11414.01    182.58 o
   8   8   0     3207.08     2997.66    152.83 o
  10   8   0        1.85       78.97     79.58 o
  12   8   0     2190.36     2508.87    138.88 o
  14   8   0     1204.72     1411.75    131.13 o
  16   8   0     1016.59     1172.74    137.69 o
  18   8   0     1499.63     1808.79    162.10 o
  20   8   0     2508.77     2327.60    181.57 o
  22   8   0     1009.61      985.75    178.42 o
   1   9   0    64482.60    63311.92    613.60 o
   3   9   0    50072.02    50568.12    666.55 o
   5   9   0    18763.00    18548.33    245.41 o
   7   9   0     4152.05     4240.94    168.36 o
   9   9   0      137.80       31.99     87.63 o
  11   9   0     2849.96     2564.53    225.11 o
  13   9   0     7754.11     7762.82    221.83 o
  15   9   0    11239.36    11172.42    277.65 o
  17   9   0    14305.23    15364.82    378.23 o
  19   9   0    14152.32    14375.48    392.29 o
   0  10   0    79696.96    82708.61   1857.77 o
   2  10   0    53286.97    55789.35    658.42 o
   4  10   0    24225.88    24220.24    345.22 o
   6  10   0     8540.73     8451.40    233.51 o
   8  10   0     1516.66     1520.58    129.15 o
  10  10   0      237.16      153.02    101.13 o
  12  10   0     6776.95     6803.07    220.97 o
  14  10   0    16451.60    16306.04    332.00 o
  16  10   0    24291.63    24467.27    490.31 o
   1  11   0    28397.13    27973.47    430.01 o
   3  11   0    15829.18    16609.94    319.46 o
   5  11   0     8911.65     9329.23    260.43 o
   7  11   0     2780.13     2837.07    183.48 o
   9  11   0       28.15      -36.82    125.79 o
  11  11   0     4585.45     4790.16    243.90 o
   0  12   0     2370.53     2083.35    287.85 o
   2  12   0      945.94      725.30    169.04 o
 -31   1   1     5095.03     5708.17    307.45 o
 -29   1   1     7483.56     7447.70    318.13 o
 -27   1   1     5519.59     5613.30    262.11 o
 -25   1   1     3552.96     3946.69    174.49 o
 -23   1   1     2145.14     2123.87    104.92 o
 -21   1   1      441.67      380.84     73.84 o
 -19   1   1    14169.67    14374.98    279.14 o
 -17   1   1    32580.30    31586.59    482.89 o
 -15   1   1    42796.54    40812.67    583.38 o
 -13   1   1    43543.07    46232.72    554.95 o
 -11   1   1    32511.56    30012.44    337.40 o
  -9   1   1    22816.63    25409.51    280.87 o
  -7   1   1    24663.96    22594.46    230.31 o
  -5   1   1      643.87      636.97     27.32 o
  -3   1   1    19224.95    20163.11    214.96 o
  -1   1   1    12985.67    13194.40     68.38 o
   1   1   1    34589.56    39134.23    263.04 o
   3   1   1    18903.71    19018.29    197.81 o
   5   1   1     4268.02     4253.93     74.97 o
   7   1   1     1519.24     1202.06     42.43 o
   9   1   1      133.15      142.54     35.24 o
  11   1   1      706.94      337.01     37.56 o
  13   1   1      232.14      289.30     43.77 o
  15   1   1    14059.77    16449.89    277.31 o
  17   1   1    36930.32    34034.19    659.76 o
  19   1   1    24895.44    26578.90    560.85 o
  21   1   1     6269.96     6286.76    155.47 o
  23   1   1     1264.11     1320.13    106.53 o
  25   1   1      111.44      122.33    115.31 o
  27   1   1      749.77      631.65    142.73 o
  29   1   1     1285.49      976.83    185.32 o
 -30   2   1    18318.36    18384.39    454.70 o
 -28   2   1    16975.29    16906.12    407.43 o
 -26   2   1     9963.40    10277.40    297.73 o
 -24   2   1      262.56      212.68    105.18 o
 -22   2   1      650.38      744.56    106.55 o
 -20   2   1    27171.62    25962.17    575.84 o
 -18   2   1    27511.09    29010.70    488.53 o
 -16   2   1   110114.33   105910.59   1595.36 o
 -14   2   1   129014.45   131509.83   1869.26 o
 -12   2   1   264760.34   258034.95   3374.41 o
 -10   2   1   113012.76   111855.34   1547.95 o
  -8   2   1    62842.75    60342.41   3339.36 o
  -6   2   1     7071.26     7256.91    183.62 o
  -4   2   1     8868.61     9735.87    164.59 o
  -2   2   1    43204.62    39613.48   1841.38 o
   0   2   1    67400.32    72789.16    325.65 o
   2   2   1   383099.63   380505.53   1924.72 o
   4   2   1   184392.25   194870.69   2346.24 o
   6   2   1   147737.00   149650.19   1963.66 o
   8   2   1    19812.94    20881.79    384.51 o
  10   2   1     1262.66      843.71     50.73 o
  12   2   1    12142.13    11063.86    163.91 o
  14   2   1    28223.42    29640.11    440.60 o
  16   2   1    39340.31    38616.07    651.00 o
  18   2   1    39552.44    35544.97   1922.84 o
  20   2   1    30713.42    31837.34    772.71 o
  22   2   1    22728.75    21765.50    287.41 o
  24   2   1     9272.11     9589.41    279.26 o
  26   2   1      247.42      202.83    129.21 o
  28   2   1     1648.00     1841.70    179.81 o
  30   2   1     5326.23     4959.37    284.52 o
 -29   3   1    17909.86    18211.07    452.39 o
 -27   3   1    11365.06    11881.50    285.93 o
 -25   3   1     4383.69     4459.93    198.79 o
 -23   3   1      130.06      181.60    106.35 o
 -21   3   1    10776.22     9548.18    218.62 o
 -19   3   1    30060.85    29031.02   1493.36 o
 -17   3   1    66599.61    66889.72    890.44 o
 -15   3   1   142197.59   138659.59   1788.74 o
 -13   3   1   169280.81   170971.17   1689.10 o
 -11   3   1   137341.64   133190.30   1077.10 o
  -9   3   1    47577.41    50380.37    796.14 o
  -7   3   1     3754.10     3294.85     85.73 o
  -5   3   1     2748.00     3036.53     70.80 o
  -3   3   1    73904.74    73473.91    673.29 o
  -1   3   1   139882.14   134380.47   7888.20 o
   1   3   1   187275.75   188370.25   1165.09 o
   3   3   1    92871.13    99071.62    410.45 o
   5   3   1   196936.47   201828.83   1220.24 o
   7   3   1    97422.40   105246.57    956.08 o
   9   3   1    26217.90    25422.70    312.56 o
  11   3   1     7093.73     7193.06    129.85 o
  13   3   1    30783.07    28700.18    322.71 o
  15   3   1    43981.78    46476.61    707.92 o
  17   3   1    28406.00    26652.00    276.71 o
  19   3   1    54217.85    55228.46    601.08 o
  21   3   1    31647.68    30144.60    309.95 o
  23   3   1    20640.81    20185.58    417.64 o
  25   3   1     2571.41     2865.52    168.59 o
  27   3   1      365.66      473.32    150.81 o
  29   3   1     2723.89     2729.05    216.59 o
 -28   4   1     4178.83     4209.00    216.02 o
 -26   4   1     3039.97     3013.14    184.57 o
 -24   4   1      551.57      398.00    127.30 o
 -22   4   1       35.17        2.08    107.14 o
 -20   4   1     8074.02     7349.73    209.48 o
 -18   4   1    17254.79    18021.26    220.82 o
 -16   4   1    62852.79    61902.17    683.15 o
 -14   4   1    43222.18    40105.12    312.71 o
 -12   4   1    31056.17    35249.07    441.94 o
 -10   4   1    23577.18    22666.84    247.25 o
  -8   4   1    10609.87    12097.75    151.04 o
  -6   4   1     4295.68     3589.70     97.47 o
  -4   4   1      252.61      601.06     45.73 o
  -2   4   1    37133.55    40264.07   1452.73 o
   0   4   1   113590.31   112751.50    501.50 o
   2   4   1   154018.53   169140.53    744.86 o
   4   4   1   126541.02   129051.15    511.46 o
   6   4   1    54127.65    64441.60    311.85 o
   8   4   1     2644.43     1788.02     81.68 o
  10   4   1      294.08      502.06     64.70 o
  12   4   1     1055.30     1404.96     90.62 o
  14   4   1    12863.54    13778.30    191.30 o
  16   4   1    20740.37    20240.28    223.85 o
  18   4   1    35988.18    36015.59    336.25 o
  20   4   1    28758.40    29464.73    373.70 o
  22   4   1     5592.54     5290.28    203.11 o
  24   4   1     1031.08     1261.99    144.26 o
  26   4   1       22.04      -33.95    125.98 o
  28   4   1      420.22      328.72    179.96 o
 -27   5   1        8.17       25.55    157.43 o
 -25   5   1       50.52      -36.72    125.14 o
 -23   5   1      367.94      174.40    120.27 o
 -21   5   1      605.01      575.18    123.16 o
 -19   5   1      598.59      659.73    114.44 o
 -17   5   1      110.10      165.44     82.76 o
 -15   5   1      844.13      887.74     93.79 o
 -13   5   1       91.74      216.77     74.71 o
 -11   5   1      170.16      335.39     66.91 o
  -9   5   1      816.34      608.24     64.60 o
  -7   5   1       87.37      306.78     53.20 o
  -5   5   1        3.86      105.65     43.86 o
  -3   5   1     3145.91     2764.56    264.86 o
  -1   5   1     1943.84     2599.35     76.67 o
   1   5   1     2372.15     2552.99     76.93 o
   3   5   1     1260.39     1082.57     60.64 o
   5   5   1     4834.04     5005.24    106.36 o
   7   5   1      297.11      302.21     48.46 o
   9   5   1      495.60      376.90     61.63 o
  11   5   1      452.94      288.30     73.84 o
  13   5   1      631.20     1012.92     91.75 o
  15   5   1     1479.85     1417.18    103.78 o
  17   5   1      192.74      340.76     96.18 o
  19   5   1     1764.97     2099.21    131.71 o
  21   5   1      232.79      216.55    118.92 o
  23   5   1      929.67      912.70    151.77 o
  25   5   1      187.68      152.10    143.90 o
  27   5   1       40.37      -92.24    148.90 o
 -26   6   1     1260.23     1355.20    191.48 o
 -24   6   1      340.83      223.92    152.50 o
 -22   6   1      195.77      243.46    129.18 o
 -20   6   1     6413.71     7419.61    227.54 o
 -18   6   1    35850.04    34931.29    629.12 o
 -16   6   1    54089.60    54970.96    617.76 o
 -14   6   1    29691.87    29993.11    306.02 o
 -12   6   1    15138.94    14763.51    212.25 o
 -10   6   1    10164.93    10152.14    172.03 o
  -8   6   1    12039.31    12822.70    187.60 o
  -6   6   1     4347.15     3815.61    112.15 o
  -4   6   1      846.18      622.36     57.06 o
  -2   6   1    19792.09    19236.23    181.24 o
   0   6   1    38132.82    35444.68    801.41 o
   2   6   1    50475.69    50906.57    298.58 o
   4   6   1    35610.92    35623.34    300.03 o
   6   6   1    14509.23    14917.48    180.14 o
   8   6   1     4449.37     5088.85    128.32 o
  10   6   1     1199.30      984.50     82.22 o
  12   6   1      148.13      247.88     82.57 o
  14   6   1      741.39      619.44     91.91 o
  16   6   1     4933.55     5445.91    180.43 o
  18   6   1     8858.99     8519.80    240.83 o
  20   6   1     8325.23     8725.28    257.83 o
  22   6   1     7235.66     7781.38    261.53 o
  24   6   1     2579.36     2692.72    197.49 o
  26   6   1      606.54      635.34    168.73 o
 -25   7   1      861.42      823.26    191.69 o
 -23   7   1     1067.05     1076.99    173.49 o
 -21   7   1     3184.16     3401.33    189.43 o
 -19   7   1     7267.62     7853.16    238.87 o
 -17   7   1    21215.45    19854.92    323.87 o
 -15   7   1    52462.75    55090.42    877.88 o
 -13   7   1    76080.80    76112.27    751.18 o
 -11   7   1    79465.42    75697.78   1372.64 o
  -9   7   1    31871.12    32334.26    285.46 o
  -7   7   1     2621.82     2709.43    108.76 o
  -5   7   1      741.11      997.24     74.47 o
  -3   7   1    19571.12    18640.16    197.10 o
  -1   7   1    30606.56    31384.08    308.18 o
   1   7   1    53190.78    47982.25   3187.29 o
   3   7   1    65686.35    66377.91    370.50 o
   5   7   1    71129.44    69272.09    613.91 o
   7   7   1    30772.17    32265.51    303.82 o
   9   7   1     6991.76     7424.00    168.99 o
  11   7   1     2204.10     2369.88    113.52 o
  13   7   1     9945.53     9446.54    213.59 o
  15   7   1    23216.39    23814.68    322.93 o
  17   7   1    21888.64    21484.03    341.11 o
  19   7   1    21596.28    21302.55    358.66 o
  21   7   1    13632.61    13907.45    318.04 o
  23   7   1     5885.02     6270.00    260.65 o
  25   7   1      729.65      757.48    187.41 o
 -22   8   1       99.31       32.17    170.61 o
 -20   8   1     3607.68     3765.21    219.62 o
 -18   8   1    13962.75    14102.75    300.34 o
 -16   8   1    34611.65    35025.91    419.98 o
 -14   8   1    43521.04    44400.24    723.55 o
 -12   8   1    57118.55    55895.11    794.56 o
 -10   8   1    41237.47    41702.39    435.45 o
  -8   8   1    12936.05    12996.19    218.47 o
  -6   8   1      499.53      498.16     81.13 o
  -4   8   1     8239.69     8364.41    167.34 o
  -2   8   1    24657.76    24120.92    250.83 o
   0   8   1    37715.80    37809.35    325.47 o
   2   8   1    56022.78    50103.01   4425.74 o
   4   8   1    52235.11    53524.85    449.83 o
   6   8   1    38605.32    39731.12    307.38 o
   8   8   1    16037.95    16097.05    212.69 o
  10   8   1      188.22      210.25     91.44 o
  12   8   1     6376.91     6009.78    203.86 o
  14   8   1    19954.84    18819.93    297.50 o
  16   8   1    21348.89    20909.40    344.50 o
  18   8   1    20254.84    20053.48    354.49 o
  20   8   1    18879.48    18809.04    362.92 o
  22   8   1    12145.93    11994.92    351.11 o
 -19   9   1     4893.13     5354.91    290.11 o
 -17   9   1    12341.05    11647.33    318.92 o
 -15   9   1    14990.38    14944.99    305.20 o
 -13   9   1    14066.12    13045.27    282.78 o
 -11   9   1    13907.78    13845.01    274.79 o
  -9   9   1     6860.98     7129.13    179.09 o
  -7   9   1     2791.39     2496.82    247.32 o
  -5   9   1      150.35       76.47     78.20 o
  -3   9   1     5559.61     5899.27    173.02 o
  -1   9   1    14730.77    14534.37    235.22 o
   1   9   1    47118.86    47428.48    619.09 o
   3   9   1    46869.75    39936.61   3993.99 o
   5   9   1    20781.58    20926.62    285.63 o
   7   9   1     3744.95     3704.46    159.57 o
   9   9   1      373.64      373.78    103.47 o
  11   9   1      174.53      196.69    114.60 o
  13   9   1      547.93      552.26    119.88 o
  15   9   1     9210.00     8988.32    263.34 o
  17   9   1    15682.52    15064.62    328.33 o
  19   9   1    14130.27    14004.68    362.93 o
 -16  10   1       95.01       85.02    172.71 o
 -14  10   1       43.44      167.61    163.22 o
 -12  10   1      745.51      581.27    123.94 o
 -10  10   1       72.30      115.32    100.34 o
  -8  10   1        9.71       33.15     95.92 o
  -6  10   1      495.49      371.51    124.36 o
  -4  10   1     2276.44     2504.28    154.53 o
  -2  10   1     1782.16     1564.42    125.74 o
   0  10   1      687.80      889.67    121.56 o
   2  10   1     3921.50     3639.14    180.66 o
   4  10   1     1499.63      886.73    305.82 o
   6  10   1     1565.88     1594.04    136.99 o
   8  10   1      403.84      389.77    104.51 o
  10  10   1      110.46       44.04    117.00 o
  12  10   1      571.52      433.21    133.87 o
  14  10   1     1223.55     1469.42    179.56 o
  16  10   1     2081.60     2218.07    201.66 o
 -11  11   1     3158.56     2893.89    485.97 o
  -9  11   1     4192.87     4501.42    227.22 o
  -7  11   1     2770.66     2941.86    181.43 o
  -5  11   1      842.97      700.13    138.75 o
  -3  11   1      305.26      486.21    142.99 o
  -1  11   1     4846.90     4793.14    232.62 o
   1  11   1     5387.59     5557.69    224.65 o
   3  11   1     3238.54     3244.96    185.89 o
   5  11   1     2563.87     1850.54    409.64 o
   7  11   1      630.94      637.90    127.11 o
   9  11   1      443.55      523.12    132.74 o
  11  11   1      150.35      119.79    130.87 o
  -2  12   1     5229.80     5374.55    261.15 o
   0  12   1    10692.02    10377.34    321.62 o
   2  12   1    14771.18    16169.45    378.89 o
 -30   0   2     8945.66     8530.76    474.46 o
 -28   0   2    18539.92    17413.59    560.66 o
 -26   0   2    20171.44    19164.41    546.18 o
 -24   0   2    22037.30    22123.16    905.74 o
 -22   0   2     3344.45     4175.21    187.93 o
 -20   0   2      388.09      419.64     99.86 o
 -18   0   2    20380.14    20316.90    476.43 o
 -16   0   2    50073.20    47024.64    897.25 o
 -14   0   2    96870.10   101390.08   2047.25 o
 -12   0   2    72887.41    73372.47   1284.72 o
 -10   0   2   152660.64   157003.14   2245.29 o
  -8   0   2    47977.11    46881.86    517.10 o
  -6   0   2   204689.27   216245.42   1969.90 o
  -4   0   2     6219.74     7437.31     80.50 o
  -2   0   2   107941.28   105595.38   1162.29 o
   0   0   2   154180.06   167457.38   5796.33 o
   2   0   2   222864.70   210305.02   4700.78 o
   4   0   2   336624.53   323349.06   7281.46 o
   6   0   2   499868.13   489019.25  10876.43 o
   8   0   2   217155.47   223671.97   3739.92 o
  10   0   2    64224.16    61675.18   1201.32 o
  12   0   2      101.67      208.49     55.30 o
  14   0   2     3141.37     3490.53    136.29 o
  16   0   2    39124.63    38930.43    778.03 o
  18   0   2    98251.63    99909.78   3023.82 o
  20   0   2   120732.34   117622.38   3827.59 o
  22   0   2    58464.66    59727.43   1827.55 o
  24   0   2    42329.89    42561.02   1629.80 o
  26   0   2    12046.97    11121.51    354.73 o
  28   0   2     4060.17     4412.39    346.45 o
  30   0   2      253.03      194.29    244.63 o
 -31   1   2     5551.33     5912.61    306.91 o
 -29   1   2    10301.62    10559.79    351.62 o
 -27   1   2    15489.99    15164.98    368.09 o
 -25   1   2    14054.58    13549.35    294.03 o
 -23   1   2     4572.28     4675.64    158.43 o
 -21   1   2     2153.38     2277.15    101.29 o
 -19   1   2     1459.66     1616.98     84.97 o
 -17   1   2     8711.57     8452.21    135.19 o
 -15   1   2    52098.43    51389.70    776.23 o
 -13   1   2    77318.44    78779.76   1077.21 o
 -11   1   2    77691.87    73054.79    958.29 o
  -9   1   2    74393.12    78719.97    915.28 o
  -7   1   2    12800.90    13245.11    110.76 o
  -5   1   2     4373.08     5213.49     62.26 o
  -3   1   2    42269.43    49605.97    430.30 o
  -1   1   2   118162.24   113491.98    608.39 o
   1   1   2   158435.08   125530.66  16791.54 o
   3   1   2   142261.20   135885.95   1007.56 o
   5   1   2   188347.84   194179.64   2513.53 o
   7   1   2    94366.65    96605.07   1811.28 o
   9   1   2   112359.95   110835.98   1577.64 o
  11   1   2     1414.10     1177.01     52.61 o
  13   1   2     2584.51     2473.95    123.98 o
  15   1   2    31464.72    31406.86    481.39 o
  17   1   2    49870.68    50476.66    791.54 o
  19   1   2    57030.89    56486.75   1077.34 o
  21   1   2    40751.21    40271.77    704.07 o
  23   1   2    30796.79    32651.38    582.38 o
  25   1   2    21260.80    20559.91    438.52 o
  27   1   2     8331.13     8985.37    270.65 o
  29   1   2      215.69       28.14    159.01 o
 -30   2   2     1427.44     1498.94    217.66 o
 -28   2   2     4592.92     5189.85    277.09 o
 -26   2   2     3008.62     3254.53    170.66 o
 -24   2   2     2920.62     2709.46    150.68 o
 -22   2   2      172.73      222.09     84.30 o
 -20   2   2      627.43      867.77     79.00 o
 -18   2   2      197.99      204.84     62.23 o
 -16   2   2     1081.60     1051.13     69.99 o
 -14   2   2     5309.30     5110.28    108.05 o
 -12   2   2     8651.24     8481.37    134.01 o
 -10   2   2    29718.21    29795.24    302.47 o
  -8   2   2    15939.03    16868.61    297.26 o
  -6   2   2     3008.92     3573.68     68.07 o
  -4   2   2    12349.68    14740.43    194.43 o
  -2   2   2     3094.90     3322.46     49.56 o
   0   2   2      458.88      513.86     23.06 o
   2   2   2     2243.64     2360.23     39.96 o
   4   2   2    16446.77    17910.83    227.08 o
   6   2   2    94460.95   100425.47   1114.78 o
   8   2   2    20238.39    21182.22    200.87 o
  10   2   2      727.84      651.39     47.41 o
  12   2   2      806.53     1114.26     59.01 o
  14   2   2     3899.76     3896.48     94.92 o
  16   2   2     5234.15     5099.23    110.03 o
  18   2   2     7675.74     8246.50    174.54 o
  20   2   2     5581.18     5146.10    187.52 o
  22   2   2     3367.08     2979.47    393.96 o
  24   2   2     4409.69     3923.09    332.53 o
  26   2   2     1168.32     1074.46    142.85 o
  28   2   2       89.46      106.98    136.61 o
  30   2   2      316.98      360.51    183.83 o
 -29   3   2     1064.70     1433.84    215.48 o
 -27   3   2      804.30      995.67    146.12 o
 -25   3   2       93.71      101.41    119.11 o
 -23   3   2      123.02       69.99    102.81 o
 -21   3   2       49.86       25.21     83.50 o
 -19   3   2      505.73      389.14     85.29 o
 -17   3   2     4152.66     4716.38    127.93 o
 -15   3   2      164.01      242.96     60.18 o
 -13   3   2     1584.37     1647.18    116.18 o
 -11   3   2    13162.43    10365.86   1011.16 o
  -9   3   2     7170.31     6214.56    630.47 o
  -7   3   2      924.56     1090.03     58.30 o
  -5   3   2    12422.83    12168.15    665.75 o
  -3   3   2    34293.69    29637.12   3927.20 o
  -1   3   2    16818.29    18782.93    117.92 o
   1   3   2      337.14      236.75     28.93 o
   3   3   2     8391.25     8503.55    133.46 o
   5   3   2    69528.58    70152.45    393.87 o
   7   3   2    41123.38    41943.27    500.50 o
   9   3   2    17590.54    17676.79    256.63 o
  11   3   2       74.40      174.24     43.95 o
  13   3   2     3948.27     3334.61     99.77 o
  15   3   2    10832.88    12182.02    205.78 o
  17   3   2     4445.38     4250.19    111.38 o
  19   3   2     9593.51    10349.82    197.67 o
  21   3   2     4156.47     4385.56    158.59 o
  23   3   2     5112.82     5680.37    200.41 o
  25   3   2     2907.89     3194.39    173.98 o
  27   3   2     1030.38     1016.03    163.17 o
  29   3   2      247.43      328.43    177.19 o
 -28   4   2    10949.28     9937.67   1055.63 o
 -26   4   2    11476.96    10314.14    920.32 o
 -24   4   2     6099.29     5159.36    478.34 o
 -22   4   2     2977.73     2957.18    153.51 o
 -20   4   2      922.35      953.31    104.11 o
 -18   4   2     6767.05     6920.21    176.15 o
 -16   4   2     9542.08     9398.06    167.33 o
 -14   4   2    35279.24    34886.69    339.58 o
 -12   4   2    43853.89    44236.54    634.60 o
 -10   4   2    62563.07    62887.52    780.28 o
  -8   4   2    46346.45    49418.97    504.69 o
  -6   4   2    13423.53    13595.80    143.46 o
  -4   4   2     3737.72     4439.73     87.23 o
  -2   4   2    19068.84    18770.15    141.53 o
   0   4   2    57358.28    54998.78    320.52 o
   2   4   2    93021.28    95168.32    433.87 o
   4   4   2   122970.78   121699.71    438.83 o
   6   4   2    97739.34    96736.69    795.73 o
   8   4   2    57340.11    60097.39    442.86 o
  10   4   2    22144.33    20393.72    340.93 o
  12   4   2      543.27      806.25     86.45 o
  14   4   2     4641.25     4927.76    132.54 o
  16   4   2    31091.25    30561.63    308.87 o
  18   4   2    24671.02    25331.29    293.56 o
  20   4   2    37006.51    37407.54    391.91 o
  22   4   2    33016.25    33709.49    605.81 o
  24   4   2    23827.39    24209.83    366.31 o
  26   4   2    12964.29    13679.98    330.38 o
  28   4   2     1479.50     1725.03    214.79 o
 -27   5   2    17868.29    18788.10    407.26 o
 -25   5   2    19229.19    19627.23    369.15 o
 -23   5   2    11576.39    11308.98    271.39 o
 -21   5   2      965.20     1027.17    130.87 o
 -19   5   2     5787.86     6296.91    183.90 o
 -17   5   2    13636.24    13387.79    235.08 o
 -15   5   2    29670.77    29585.19    291.31 o
 -13   5   2    37580.52    38517.98    496.83 o
 -11   5   2    65310.67    65545.56    850.23 o
  -9   5   2    53265.89    54121.20    366.55 o
  -7   5   2    45939.85    47858.16    283.15 o
  -5   5   2     7811.82     6952.52    118.54 o
  -3   5   2     4262.11     4519.23     92.42 o
  -1   5   2    70022.96    72997.66    524.95 o
   1   5   2   241226.97   243337.14   1266.15 o
   3   5   2   179035.06   182824.00    903.64 o
   5   5   2    73948.46    68430.84    326.42 o
   7   5   2    60941.15    63058.83    356.37 o
   9   5   2    29682.18    27845.02    258.54 o
  11   5   2    14332.46    14516.09    199.68 o
  13   5   2       49.09       64.90     79.91 o
  15   5   2    25525.22    25912.43    273.77 o
  17   5   2    37362.95    36494.05    358.33 o
  19   5   2    60463.69    58547.83    460.11 o
  21   5   2    65981.37    64872.63    802.14 o
  23   5   2    39278.89    39706.59    618.83 o
  25   5   2    13382.63    13555.81    332.96 o
  27   5   2     3081.32     3322.83    220.12 o
 -26   6   2    11835.58    11570.47    367.20 o
 -24   6   2     7340.59     6706.19    277.77 o
 -22   6   2     2859.17     2879.37    169.30 o
 -20   6   2        4.13      -67.38    104.43 o
 -18   6   2     5419.71     5173.10    191.51 o
 -16   6   2    14949.42    14455.58    280.50 o
 -14   6   2    48891.63    50034.75    514.57 o
 -12   6   2    63548.96    65270.20    626.44 o
 -10   6   2    56749.84    56012.11    354.37 o
  -8   6   2    28850.83    29995.82    251.35 o
  -6   6   2     1791.76     1775.55     87.01 o
  -4   6   2     1979.02     1895.69    128.23 o
  -2   6   2    11488.39    10463.07    158.99 o
   0   6   2    37736.68    38487.20    246.92 o
   2   6   2    78096.99    80554.30    459.62 o
   4   6   2    84425.04    84996.52    605.35 o
   6   6   2    97128.88    97757.75    581.10 o
   8   6   2    69891.02    73118.09    403.95 o
  10   6   2    19536.65    18123.87    214.89 o
  12   6   2       57.00      107.50     73.16 o
  14   6   2    14777.68    14678.50    231.91 o
  16   6   2    38199.21    36737.90    427.46 o
  18   6   2    18917.20    17959.67    300.38 o
  20   6   2    21970.77    20790.52    357.18 o
  22   6   2    20469.40    19976.48    369.53 o
  24   6   2    11870.82    12620.91    324.25 o
  26   6   2     7711.77     8463.41    304.64 o
 -25   7   2     1344.26     1252.45    204.65 o
 -23   7   2      850.68      599.54    174.52 o
 -21   7   2      777.92      792.56    153.74 o
 -19   7   2      281.00      278.95    119.56 o
 -17   7   2     2673.14     2625.11    148.44 o
 -15   7   2     9851.97     9907.24    221.57 o
 -13   7   2    14671.86    15356.71    245.12 o
 -11   7   2    32983.38    33831.07    306.22 o
  -9   7   2    21096.71    20773.64    237.83 o
  -7   7   2     6791.23     7735.66    167.58 o
  -5   7   2      734.27      521.50    151.33 o
  -3   7   2     4098.33     3645.67    117.16 o
  -1   7   2     2296.15     2355.77    142.88 o
   1   7   2     6174.74     6474.58    131.32 o
   3   7   2    16631.74    18177.10    207.03 o
   5   7   2    18604.72    18315.45    223.41 o
   7   7   2    25435.00    26060.52    252.97 o
   9   7   2     5089.38     5293.03    145.37 o
  11   7   2      714.92      760.97    102.73 o
  13   7   2      633.65      499.03    109.10 o
  15   7   2     3181.79     2795.89    151.89 o
  17   7   2     1441.88     1317.88    139.15 o
  19   7   2     1112.40     1102.86    149.92 o
  21   7   2     1811.64     1908.74    176.79 o
  23   7   2     2166.27     2194.24    193.32 o
  25   7   2     2599.77     2564.88    211.94 o
 -22   8   2       12.83       19.22    169.60 o
 -20   8   2       73.90      -44.51    151.43 o
 -18   8   2     1102.02     1301.03    164.44 o
 -16   8   2      180.37      380.77    118.23 o
 -14   8   2     2960.75     3014.13    147.18 o
 -12   8   2     4241.81     4970.92    176.40 o
 -10   8   2     1275.90     1326.19     98.31 o
  -8   8   2       58.35      163.16     73.78 o
  -6   8   2     2121.50     2198.21    217.90 o
  -4   8   2     1790.22     1589.48     97.42 o
  -2   8   2      816.77     1067.56     86.47 o
   0   8   2      229.72      166.46     61.32 o
   2   8   2      224.61      185.59     75.21 o
   4   8   2     2485.91     2462.89    115.00 o
   6   8   2     9433.33     9066.33    185.33 o
   8   8   2     5820.81     5447.36    199.36 o
  10   8   2      998.23     1052.84    113.37 o
  12   8   2      230.63      212.80    101.62 o
  14   8   2     1623.31     1932.04    142.55 o
  16   8   2     1266.00     1337.43    139.56 o
  18   8   2      938.97     1194.01    153.46 o
  20   8   2      165.72      379.38    147.77 o
  22   8   2      950.91     1214.23    180.03 o
 -19   9   2     1841.59     2066.67    227.61 o
 -17   9   2     3392.06     3523.77    239.36 o
 -15   9   2     7574.50     7965.97    267.82 o
 -13   9   2    10536.66     9984.92    268.00 o
 -11   9   2    13190.46    14055.44    240.85 o
  -9   9   2    13525.43    13003.81    212.82 o
  -7   9   2     5283.34     4893.63    160.59 o
  -5   9   2       87.60      146.40     89.82 o
  -3   9   2     3080.05     2829.92    123.31 o
  -1   9   2    18811.88    20476.51    269.71 o
   1   9   2    23912.39    22646.70    302.77 o
   3   9   2    35461.07    36071.00    361.79 o
   5   9   2    34727.34    33598.77    380.63 o
   7   9   2    24825.47    24730.71    300.00 o
   9   9   2     8854.75     8360.68    231.17 o
  11   9   2     1037.60     1332.76    138.88 o
  13   9   2      361.63      475.63    119.71 o
  15   9   2     3354.94     3206.01    188.25 o
  17   9   2    11286.25    11995.80    306.19 o
  19   9   2    14599.41    15178.43    386.53 o
 -16  10   2    15787.80    16176.61    416.57 o
 -14  10   2    25523.29    24618.79    469.19 o
 -12  10   2    22269.53    21996.56    688.58 o
 -10  10   2    17332.64    18036.13    281.69 o
  -8  10   2    12826.12    12949.64    259.93 o
  -6  10   2     6841.49     6420.96    200.79 o
  -4  10   2        5.61       49.98    106.67 o
  -2  10   2    14530.33    15145.14    280.65 o
   0  10   2    38073.84    36949.71    410.37 o
   2  10   2    48349.91    46565.53    502.20 o
   4  10   2    42035.98    43277.82    448.57 o
   6  10   2    29593.24    30637.05    347.27 o
   8  10   2    15927.43    15668.45    330.09 o
  10  10   2     6247.57     6671.33    221.47 o
  12  10   2      447.16      460.82    136.35 o
  14  10   2     1454.48     1385.53    177.88 o
  16  10   2     9834.25     9748.11    318.16 o
 -11  11   2    22687.55    23452.17    524.95 o
  -9  11   2    18117.67    18909.99    383.72 o
  -7  11   2     6716.59     4446.81   1088.63 o
  -5  11   2      380.19      485.47    145.89 o
  -3  11   2     1924.03     1989.25    178.42 o
  -1  11   2     6763.94     6817.76    279.49 o
   1  11   2     8881.17     8665.23    257.56 o
   3  11   2    19525.10    19364.08    341.64 o
   5  11   2    29415.67    30311.82    418.29 o
   7  11   2    27740.04    27079.80    404.64 o
   9  11   2    13271.54    14450.65    325.77 o
  11  11   2      745.13     1055.52    165.08 o
  -2  12   2     1492.83     1583.29    205.94 o
   0  12   2     2472.65     2748.98    205.58 o
 -31   1   3      607.32      784.31    201.56 o
 -29   1   3     2442.09     2670.45    226.49 o
 -27   1   3     4161.49     3862.66    228.54 o
 -25   1   3    10180.59    10365.25    267.65 o
 -23   1   3    10095.10    10140.31    198.96 o
 -21   1   3     5067.10     4941.91    134.21 o
 -19   1   3      135.14      123.37     61.59 o
 -17   1   3    20531.62    21161.44    308.90 o
 -15   1   3    61619.18    59858.11    783.10 o
 -13   1   3    30620.36    32795.54    437.05 o
 -11   1   3    31517.65    29470.99    354.50 o
  -9   1   3    35726.46    33745.84    424.77 o
  -7   1   3   133925.72   138025.30   1425.88 o
  -5   1   3    81549.70    84935.55    917.85 o
  -3   1   3    83310.46    84748.17    558.83 o
  -1   1   3    14061.28    12804.62     88.63 o
   1   1   3    75795.17    86058.39   1946.82 o
   3   1   3   260871.81   253014.81   3468.02 o
   5   1   3   226549.97   231462.67   2118.56 o
   7   1   3    84812.84    78165.41   1299.89 o
   9   1   3    20631.04    22835.85    411.04 o
  11   1   3    50106.36    46871.63    561.74 o
  13   1   3    12424.89    12986.37    267.98 o
  15   1   3     6955.96     5755.70    328.92 o
  17   1   3     2259.66     2151.78     84.02 o
  19   1   3     6151.25     6136.38    143.54 o
  21   1   3    15227.54    15490.50    345.00 o
  23   1   3     7442.15     7368.42    209.81 o
  25   1   3     6908.72     6978.87    225.06 o
  27   1   3     3618.26     3799.35    206.71 o
  29   1   3     1253.63     1409.84    198.26 o
 -30   2   3    10306.65    11048.49    398.67 o
 -28   2   3    14088.13    13658.04    377.54 o
 -26   2   3    17678.95    18146.33    448.06 o
 -24   2   3    16864.79    17079.63    284.34 o
 -22   2   3     6392.72     6078.59    202.35 o
 -20   2   3     4407.14     4540.27    146.34 o
 -18   2   3      341.77      304.65     63.75 o
 -16   2   3    20519.08    19673.05    305.19 o
 -14   2   3   102447.72    97993.01   1508.20 o
 -12   2   3   191596.89   196532.34   2840.78 o
 -10   2   3   296842.84   285295.16   3638.01 o
  -8   2   3   213654.89   223767.67   2495.19 o
  -6   2   3   200298.11   202017.11   1882.16 o
  -4   2   3    60269.01    67375.09    802.22 o
  -2   2   3     4583.98     4313.71     50.10 o
   0   2   3   128170.11   128702.51    913.52 o
   2   2   3    45416.40    50479.23    415.58 o
   4   2   3   140430.02   137263.89   1502.62 o
   6   2   3   237626.45   249789.80   2455.88 o
   8   2   3   304314.28   295051.00   3858.67 o
  10   2   3   210660.88   214821.06   2267.29 o
  12   2   3    64117.99    61031.14    851.33 o
  14   2   3     6655.10     7413.04    142.01 o
  16   2   3       76.49      115.71     64.95 o
  18   2   3     6759.34     5688.50    153.90 o
  20   2   3    17128.10    17323.49    358.24 o
  22   2   3    26331.54    25876.03    402.60 o
  24   2   3    18804.37    18323.33    269.02 o
  26   2   3    11419.78    12530.41    304.70 o
  28   2   3     6130.21     6024.59    286.36 o
  30   2   3      760.75      735.94    180.07 o
 -29   3   3     8471.44     8283.82    366.07 o
 -27   3   3    13275.66    13505.47    298.15 o
 -25   3   3    19281.11    18882.93    361.99 o
 -23   3   3    11489.70    11350.45    302.36 o
 -21   3   3     4277.62     4044.74    153.21 o
 -19   3   3      230.78      321.33     84.71 o
 -17   3   3     8150.95     8411.49    144.21 o
 -15   3   3    41446.11    40655.06    431.56 o
 -13   3   3   118740.14   118030.33    675.93 o
 -11   3   3   219565.06   222702.75   2482.29 o
  -9   3   3   177401.58   172138.41   1826.75 o
  -7   3   3   194821.27   215206.44   1857.47 o
  -5   3   3    42998.04    40967.26    425.68 o
  -3   3   3    15544.83    18168.08    165.56 o
  -1   3   3     7322.25     9118.07     97.34 o
   1   3   3    68493.34    69911.80    361.69 o
   3   3   3   212120.06   220414.25   1576.77 o
   5   3   3   279419.72   284008.06   2356.52 o
   7   3   3   226094.27   231337.63   2161.80 o
   9   3   3   141054.25   143320.84   1731.81 o
  11   3   3    91324.84    89840.63    544.42 o
  13   3   3    13687.65    14092.41    202.50 o
  15   3   3     4206.98     3525.35    126.83 o
  17   3   3    12731.89    12825.15    221.75 o
  19   3   3    12992.19    11932.42    210.59 o
  21   3   3    31165.69    31614.19    402.84 o
  23   3   3    21793.73    21233.10    292.66 o
  25   3   3    17226.76    17275.49    307.54 o
  27   3   3     8091.18     8705.59    290.92 o
  29   3   3     3577.47     3900.57    257.10 o
 -28   4   3     3719.58     3841.39    218.31 o
 -26   4   3     5595.78     5679.06    241.83 o
 -24   4   3    12166.90    12241.57    277.85 o
 -22   4   3    10484.06     9764.60    241.77 o
 -20   4   3     3491.51     3531.08    149.77 o
 -18   4   3     9563.35     8601.32    332.14 o
 -16   4   3    21966.54    21153.31   1031.33 o
 -14   4   3    29528.70    25785.73   1841.85 o
 -12   4   3    22861.48    24391.24    421.93 o
 -10   4   3    29522.90    29417.78    296.15 o
  -8   4   3    47288.21    45269.60   2848.69 o
  -6   4   3    83378.39    85417.15    998.62 o
  -4   4   3    15991.68    16754.71    212.67 o
  -2   4   3     3190.08     2994.89    352.78 o
   0   4   3    16751.39    17386.57    176.34 o
   2   4   3    46800.82    47277.47    358.49 o
   4   4   3    72590.48    75246.41    434.42 o
   6   4   3    57597.02    59044.45    408.66 o
   8   4   3    39923.55    41575.07    497.92 o
  10   4   3    47907.02    45481.32    534.39 o
  12   4   3    17240.02    18529.89    245.50 o
  14   4   3    16576.39    16044.07    236.66 o
  16   4   3     1170.24     1333.01    103.59 o
  18   4   3    15139.54    14283.86    232.75 o
  20   4   3    14991.86    15003.66    247.41 o
  22   4   3    11734.98    11907.98    240.28 o
  24   4   3     9097.24     8142.12    264.27 o
  26   4   3     3256.46     3574.51    208.60 o
  28   4   3     2743.24     3051.29    244.18 o
 -27   5   3       82.79      134.17    156.32 o
 -25   5   3      169.29       70.27    137.69 o
 -23   5   3      170.37      278.12    124.36 o
 -21   5   3      455.77      331.51    112.96 o
 -19   5   3     2214.58     2527.11    133.11 o
 -17   5   3     1606.23     1602.29    112.66 o
 -15   5   3     1999.92     1892.19    103.10 o
 -13   5   3       19.39      -16.43     67.93 o
 -11   5   3     1765.64     2110.39     97.20 o
  -9   5   3     1076.72     1187.35     73.44 o
  -7   5   3      754.50      982.07     65.12 o
  -5   5   3        9.31       16.98     31.31 o
  -3   5   3      186.87       62.27     29.39 o
  -1   5   3     1734.19     1310.64     61.77 o
   1   5   3       78.15      183.06     45.46 o
   3   5   3       19.60      105.11     44.45 o
   5   5   3      462.56      395.71     52.88 o
   7   5   3      843.01      722.42     60.65 o
   9   5   3       19.93       88.66     55.20 o
  11   5   3       29.13       -2.62     62.38 o
  13   5   3      105.89       41.98     73.57 o
  15   5   3      184.23      115.70     85.30 o
  17   5   3     2346.53     2311.44    132.41 o
  19   5   3      457.20      473.43    115.34 o
  21   5   3       71.29      262.01    132.48 o
  23   5   3        7.53      147.34    137.28 o
  25   5   3       80.54       84.32    145.02 o
  27   5   3      107.12       34.08    172.93 o
 -26   6   3     1678.52     2134.23    223.49 o
 -24   6   3     2382.52     2401.28    215.44 o
 -22   6   3     3177.30     3715.24    197.47 o
 -20   6   3      175.21      102.55    107.73 o
 -18   6   3     1979.60     2188.79    133.02 o
 -16   6   3     7019.91     6379.46    180.17 o
 -14   6   3    19441.91    19849.93    263.60 o
 -12   6   3    34439.91    35498.66    456.42 o
 -10   6   3    45056.75    43224.61    402.66 o
  -8   6   3    40333.36    40585.34    287.08 o
  -6   6   3    27390.20    26879.81    216.18 o
  -4   6   3    11451.33     8896.06   1010.69 o
  -2   6   3     1811.53     1901.57     77.75 o
   0   6   3     7657.44     7347.68    130.43 o
   2   6   3    36472.00    36804.98    254.01 o
   4   6   3    43142.49    44818.46    338.94 o
   6   6   3    29158.71    26994.20    668.46 o
   8   6   3    22082.07    22838.53    285.91 o
  10   6   3    19997.77    20821.21    223.44 o
  12   6   3    27159.68    26093.78    283.38 o
  14   6   3    10018.62    10764.96    248.37 o
  16   6   3       93.64       43.70    103.38 o
  18   6   3     3045.93     3209.96    167.57 o
  20   6   3     4330.95     4492.13    213.57 o
  22   6   3     1539.53     1851.44    170.20 o
  24   6   3      941.01     1059.89    167.39 o
  26   6   3     1569.52     1684.36    196.98 o
 -25   7   3     6146.07     6493.37    312.05 o
 -23   7   3     5511.72     5449.64    283.97 o
 -21   7   3     2406.89     2361.14    199.91 o
 -19   7   3      404.35      508.77    129.51 o
 -17   7   3     8026.50     8036.87    208.77 o
 -15   7   3    22267.69    22226.67    296.66 o
 -13   7   3    59609.98    60990.66    726.51 o
 -11   7   3    70730.83    71300.40    679.32 o
  -9   7   3    91556.21    90115.05    912.53 o
  -7   7   3    68759.52    71596.92    386.09 o
  -5   7   3    21624.16    19463.03    214.86 o
  -3   7   3     1879.63     1871.19    163.92 o
  -1   7   3     1401.50     1543.93     80.79 o
   1   7   3    20910.03    20118.04    211.23 o
   3   7   3    47858.52    49445.94    469.14 o
   5   7   3    87559.84    86704.96    620.97 o
   7   7   3   100865.52   100451.63    851.35 o
   9   7   3    87338.46    87904.83    525.09 o
  11   7   3    49481.52    49258.70    416.48 o
  13   7   3    13426.61    13325.95    250.16 o
  15   7   3     1058.37     1292.02    128.43 o
  17   7   3     1875.21     2022.64    153.21 o
  19   7   3     5385.11     5003.61    223.70 o
  21   7   3    11685.43    11829.09    307.92 o
  23   7   3    14810.23    15316.67    357.01 o
 -22   8   3     5440.88     5163.83    282.48 o
 -20   8   3      384.12      366.23    165.53 o
 -18   8   3     2120.00     2214.97    198.77 o
 -16   8   3     6866.13     6706.92    244.25 o
 -14   8   3    29221.85    31012.45    391.21 o
 -12   8   3    55826.00    55538.40   1003.22 o
 -10   8   3    62996.16    65264.87    617.26 o
  -8   8   3    54558.95    54144.18    368.08 o
  -6   8   3    37891.70    38736.02    418.43 o
  -4   8   3    16782.43    16530.75    216.54 o
  -2   8   3     4294.54     3686.34    239.34 o
   0   8   3     8839.45     8384.68    164.50 o
   2   8   3    39512.48    39293.63    354.02 o
   4   8   3    69467.70    69185.50    793.94 o
   6   8   3    88906.76    85580.15    626.83 o
   8   8   3    68492.13    68017.05    563.30 o
  10   8   3    46639.65    46216.71    517.46 o
  12   8   3    15139.01    14804.87    289.10 o
  14   8   3     3879.47     4361.24    200.57 o
  16   8   3      116.29      111.66    116.04 o
  18   8   3     3203.00     2955.25    188.72 o
  20   8   3    12015.49    11629.28    311.22 o
  22   8   3    13840.78    13750.22    352.28 o
 -19   9   3      350.42      215.17    176.24 o
 -17   9   3     1681.20     2143.79    214.56 o
 -15   9   3     6715.50     6293.45    282.77 o
 -13   9   3    11147.01    11006.36    304.59 o
 -11   9   3     9562.81     9379.07    185.98 o
  -9   9   3    15244.92    16423.79    266.82 o
  -7   9   3    25017.21    24074.58    368.73 o
  -5   9   3    16874.35    17540.14    241.75 o
  -3   9   3     8739.15     8343.92    182.04 o
  -1   9   3      869.62      654.05     92.93 o
   1   9   3    13463.92    13860.07    244.46 o
   3   9   3    15075.56    15348.77    253.02 o
   5   9   3    18807.29    19704.30    287.54 o
   7   9   3    14664.29    14212.22    261.50 o
   9   9   3    14329.91    14025.33    282.35 o
  11   9   3    15379.69    14597.67    299.60 o
  13   9   3     4310.07     4625.43    231.55 o
  15   9   3      321.92      271.54    138.09 o
  17   9   3     1721.78     1711.78    187.33 o
  19   9   3     5629.22     5472.24    273.52 o
 -16  10   3      349.22      205.16    176.96 o
 -14  10   3        3.18      -90.51    158.21 o
 -12  10   3      222.35      202.88    144.22 o
 -10  10   3      195.78      467.75    164.10 o
  -8  10   3      227.15      103.95    109.73 o
  -6  10   3       44.33       51.87     56.49 o
  -4  10   3       84.79       83.46     93.10 o
  -2  10   3       40.25       -8.88    105.00 o
   0  10   3      480.38      320.61    109.70 o
   2  10   3       17.37      -90.62    108.28 o
   4  10   3       65.21       99.03    105.68 o
   6  10   3      232.76      253.23    110.67 o
   8  10   3       33.05       74.30    109.60 o
  10  10   3       99.47        1.29    110.06 o
  12  10   3        2.59      -20.33    136.87 o
  14  10   3      772.61      752.22    168.55 o
  16  10   3     1626.63     1482.17    197.55 o
 -11  11   3     5142.91     5305.03    320.93 o
  -9  11   3     6262.61     6937.86    311.28 o
  -7  11   3     5147.09     5613.17    284.33 o
  -5  11   3     5879.87     6128.14    283.82 o
  -3  11   3      432.44      415.11    143.14 o
  -1  11   3      119.14      101.81    120.99 o
   1  11   3     3318.82     3221.78    183.82 o
   3  11   3     8838.54     8923.08    263.34 o
   5  11   3     8168.54     8793.56    266.84 o
   7  11   3     5834.66     6420.21    235.80 o
   9  11   3     6376.48     6434.17    241.34 o
  11  11   3     6227.81     6703.23    266.65 o
 -30   0   4     5959.17     5830.67    409.94 o
 -28   0   4    20733.05    20604.82    604.55 o
 -26   0   4    44741.25    45785.09   1650.61 o
 -24   0   4    50784.89    49566.65   1171.79 o
 -22   0   4    64488.77    62826.77   1997.32 o
 -20   0   4    38268.54    40765.66    885.84 o
 -18   0   4    34096.91    33519.66    488.87 o
 -16   0   4      133.89      272.46     74.40 o
 -14   0   4    12809.13    11860.88    196.01 o
 -12   0   4    61357.78    63697.98    908.16 o
 -10   0   4   131204.91   131065.67   1677.20 o
  -8   0   4   146660.47   147256.00   1828.93 o
  -6   0   4   231027.11   232150.52   2406.82 o
  -4   0   4   270901.75   272249.84   3948.09 o
  -2   0   4    48098.73    49788.47    689.78 o
   0   0   4    40272.46    41942.29   2775.59 o
   2   0   4   180291.64   177812.95   2621.57 o
   4   0   4    28937.66    26603.29    512.83 o
   6   0   4     3164.37     3539.31    102.56 o
   8   0   4    29498.18    32745.31    850.15 o
  10   0   4    34511.87    30294.96    842.95 o
  12   0   4   116885.78   116334.60   3136.71 o
  14   0   4    56011.02    53250.49   1212.00 o
  16   0   4     2941.72     2615.66    125.72 o
  18   0   4     5399.24     5387.19    174.40 o
  20   0   4    22108.95    23916.85    506.48 o
  22   0   4    47992.08    43639.81   1176.19 o
  24   0   4    33901.49    34663.93   1114.32 o
  26   0   4    19644.62    19401.00    837.53 o
  28   0   4     6371.35     7462.99    349.58 o
  30   0   4     2941.01     2959.22    347.00 o
 -31   1   4     1918.84     1789.40    245.83 o
 -29   1   4     8447.49     8352.79    330.97 o
 -27   1   4    17501.92    17521.37    344.35 o
 -25   1   4    25022.80    25676.60    525.33 o
 -23   1   4    37707.93    36748.79    705.40 o
 -21   1   4    20866.06    20685.47    363.61 o
 -19   1   4    30692.69    30612.71    427.04 o
 -17   1   4     1350.02     1198.46     69.02 o
 -15   1   4       71.28      224.87     48.27 o
 -13   1   4    25490.09    26359.08    367.61 o
 -11   1   4    68893.78    68629.59    829.73 o
  -9   1   4   170107.44   168975.00   1628.39 o
  -7   1   4   113858.62   112025.25    952.44 o
  -5   1   4   216328.47   223484.06   2129.06 o
  -3   1   4     1330.63     1449.38     50.47 o
  -1   1   4   156030.86   167320.98   1968.57 o
   1   1   4      906.78      963.69     56.03 o
   3   1   4     2529.84     3049.37     56.49 o
   5   1   4   174526.88   176504.11   1606.58 o
   7   1   4   165711.41   165988.42   3213.56 o
   9   1   4   133793.06   134526.03   2277.44 o
  11   1   4    26354.88    23445.67    302.27 o
  13   1   4    27770.07    28065.08    347.51 o
  15   1   4     2200.40     1944.71     83.36 o
  17   1   4      383.06      283.25     48.17 o
  19   1   4     6928.19     6874.63    456.56 o
  21   1   4     9182.56     9026.70    203.61 o
  23   1   4    27431.96    26874.84    668.14 o
  25   1   4    17092.13    17473.27    375.56 o
  27   1   4    14157.64    13975.41    411.36 o
  29   1   4     5709.62     5845.95    261.14 o
 -30   2   4     1004.80      989.28    222.36 o
 -28   2   4     3027.71     3237.37    208.86 o
 -26   2   4     4822.99     4723.36    220.76 o
 -24   2   4     2095.04     2275.17    131.43 o
 -22   2   4     4094.03     3718.79    145.94 o
 -20   2   4     7891.90     8314.24    212.98 o
 -18   2   4     5715.05     5023.31    144.55 o
 -16   2   4     1261.82     1184.73     68.92 o
 -14   2   4     5653.74     5550.17    144.79 o
 -12   2   4    12417.42    12200.57    209.33 o
 -10   2   4    51375.38    53180.77    555.58 o
  -8   2   4    16158.35    15427.53    132.99 o
  -6   2   4    35400.34    39309.96    380.54 o
  -4   2   4     2529.63     2471.25     42.81 o
  -2   2   4     1249.95     1329.30     64.39 o
   0   2   4    62867.09    68013.45    366.85 o
   2   2   4     6023.54     6648.85     75.78 o
   4   2   4    23417.61    26470.13    307.92 o
   6   2   4    15649.40    16357.91    153.16 o
   8   2   4    71060.41    79360.34    719.15 o
  10   2   4    15500.40    14316.25    163.21 o
  12   2   4    17759.01    18987.71    293.11 o
  14   2   4     1554.09     1379.88     81.97 o
  16   2   4       66.14      284.55     70.69 o
  18   2   4      235.92      254.77     78.63 o
  20   2   4       59.15      146.80     79.63 o
  22   2   4      936.07      970.89    106.28 o
  24   2   4     3727.15     3945.84    181.08 o
  26   2   4     7152.99     7145.47    263.22 o
  28   2   4     2076.15     2341.90    198.55 o
  30   2   4      811.23      885.28    191.73 o
 -29   3   4     1691.80     1931.76    209.71 o
 -27   3   4     4163.36     4806.05    252.64 o
 -25   3   4     2860.58     2951.57    172.47 o
 -23   3   4     4686.25     5034.50    176.83 o
 -21   3   4     2235.24     2127.48    123.15 o
 -19   3   4      359.57      308.60     85.70 o
 -17   3   4     3372.88     3310.11    130.54 o
 -15   3   4       12.01      -21.14     65.91 o
 -13   3   4    15207.63    15835.89    198.92 o
 -11   3   4     9274.82     9219.61    162.19 o
  -9   3   4    20976.92    21651.14    270.92 o
  -7   3   4      290.42      557.11     47.57 o
  -5   3   4      286.96      344.37     32.83 o
  -3   3   4     4482.92     5180.94     69.47 o
  -1   3   4     5382.62     4327.20    361.89 o
   1   3   4       65.47      141.59     43.59 o
   3   3   4     1312.14     1020.07    129.15 o
   5   3   4     1314.44     1138.79     99.18 o
   7   3   4     9588.69     8951.36    121.58 o
   9   3   4    10078.77    10309.76    115.57 o
  11   3   4     5515.57     4736.12    140.37 o
  13   3   4      550.56      693.65     75.56 o
  15   3   4     2226.61     2306.01    106.77 o
  17   3   4      388.88      446.47     84.07 o
  19   3   4        7.00       47.27     79.93 o
  21   3   4      311.68      435.45     97.14 o
  23   3   4      621.40      706.93    113.06 o
  25   3   4     4738.27     5035.43    234.97 o
  27   3   4     3152.24     3626.37    238.06 o
  29   3   4     1536.35     1719.68    218.92 o
 -28   4   4    12263.11    12289.26    386.14 o
 -26   4   4    19842.58    20559.57    372.74 o
 -24   4   4    27500.85    27080.04    409.17 o
 -22   4   4    31497.36    32314.10    549.40 o
 -20   4   4    15387.41    15864.21    250.66 o
 -18   4   4     9187.84     8592.84    192.33 o
 -16   4   4      697.74      740.17     90.63 o
 -14   4   4     1708.92     1796.75     86.40 o
 -12   4   4    33902.20    35343.00    476.31 o
 -10   4   4    85205.52    85916.33    704.47 o
  -8   4   4   148691.94   151744.02   1342.13 o
  -6   4   4    77949.77    76606.57    653.44 o
  -4   4   4    61923.57    62139.60    542.84 o
  -2   4   4    44225.25    41697.41   1755.03 o
   0   4   4    12893.01    13786.64    123.41 o
   2   4   4      329.13      351.84     45.68 o
   4   4   4     8028.74     8250.08    113.95 o
   6   4   4    61144.40    58325.85    529.74 o
   8   4   4    47788.43    49683.87    536.33 o
  10   4   4    50235.89    49242.90    429.55 o
  12   4   4    28619.64    28888.48    349.04 o
  14   4   4     8706.58     9588.93    186.02 o
  16   4   4     5169.62     4779.70    156.50 o
  18   4   4      459.29      409.21     90.64 o
  20   4   4     5973.11     6569.39    192.74 o
  22   4   4    14487.68    14335.46    280.21 o
  24   4   4    13887.74    14908.71    360.73 o
  26   4   4     9387.18     9536.68    333.64 o
  28   4   4     5160.96     6144.11    309.05 o
 -27   5   4    18567.57    18364.76    495.40 o
 -25   5   4    27179.55    27792.78    477.37 o
 -23   5   4    43387.84    42400.41    518.07 o
 -21   5   4    36559.53    37687.31    522.15 o
 -19   5   4    22035.73    21195.88    301.94 o
 -17   5   4     3895.73     3433.01    318.24 o
 -15   5   4     6374.34     6177.58    173.47 o
 -13   5   4    43556.59    44602.03    763.13 o
 -11   5   4    59900.45    57162.99   3172.19 o
  -9   5   4   100319.23    99833.41    791.05 o
  -7   5   4    91031.37    93694.85    582.23 o
  -5   5   4   225324.86   229566.55   1485.40 o
  -3   5   4   101973.98   103905.18    496.42 o
  -1   5   4    33447.95    33724.33    212.95 o
   1   5   4     4189.95     3993.04    105.15 o
   3   5   4    20594.89    21350.63    224.09 o
   5   5   4    73413.01    77628.55    557.73 o
   7   5   4    86706.43    89621.77   1142.42 o
   9   5   4    97767.59   102965.97    990.95 o
  11   5   4    59233.16    58003.88    551.69 o
  13   5   4    36897.83    37458.54    450.06 o
  15   5   4    10240.93    10030.53    220.24 o
  17   5   4     3589.19     3525.26    164.56 o
  19   5   4    11509.47    11336.15    254.30 o
  21   5   4    22739.34    22005.43    340.02 o
  23   5   4    23922.13    23614.54    397.11 o
  25   5   4    18917.58    19374.60    399.20 o
  27   5   4     9695.98     9512.19    354.75 o
 -26   6   4    13311.75    13511.74    381.68 o
 -24   6   4    17125.50    16861.82    377.44 o
 -22   6   4    21534.95    20462.64    388.52 o
 -20   6   4    16005.74    16470.94    388.04 o
 -18   6   4    11109.98     9895.09    216.95 o
 -16   6   4      588.26      873.34    102.71 o
 -14   6   4     3706.74     3952.13    160.33 o
 -12   6   4    31677.35    31955.34    368.59 o
 -10   6   4    74364.54    76361.09    550.16 o
  -8   6   4    69299.08    66787.86    523.57 o
  -6   6   4    73164.96    76138.43    462.37 o
  -4   6   4    44277.29    44125.00    281.81 o
  -2   6   4    31048.26    31758.78    229.08 o
   0   6   4     3963.71     3573.56    109.22 o
   2   6   4      308.13      251.06     54.83 o
   4   6   4    23018.72    25544.15    286.23 o
   6   6   4    58435.00    57288.96    615.10 o
   8   6   4    85974.98    90942.26   1030.35 o
  10   6   4    54616.05    53117.76    482.61 o
  12   6   4    30574.95    31065.28    338.78 o
  14   6   4     1527.23     1350.18    123.69 o
  16   6   4     3138.03     3346.60    165.18 o
  18   6   4     2722.66     2581.66    163.16 o
  20   6   4     7477.55     6789.22    231.41 o
  22   6   4    14422.19    13516.25    325.60 o
  24   6   4    12925.60    12999.76    334.53 o
  26   6   4    11242.06    11368.71    409.96 o
 -25   7   4      960.05     1072.97    202.64 o
 -23   7   4     2644.42     2138.35    218.41 o
 -21   7   4     1493.16     1615.18    180.60 o
 -19   7   4     1531.36     1257.29    163.23 o
 -17   7   4     3423.09     3642.99    171.69 o
 -15   7   4     2992.90     3145.72    146.33 o
 -13   7   4       71.77       60.96     84.12 o
 -11   7   4     5923.40     6139.74    147.67 o
  -9   7   4    24715.79    24939.07    254.22 o
  -7   7   4    12699.71    13074.52    176.72 o
  -5   7   4    13360.12    11586.20    973.87 o
  -3   7   4     1480.67     1467.78     84.79 o
  -1   7   4     3041.59     2988.76    113.63 o
   1   7   4       71.89      112.48     58.81 o
   3   7   4     1048.57     1308.27     82.34 o
   5   7   4     9608.79    10515.31    181.27 o
   7   7   4    16306.15    16781.96    261.49 o
   9   7   4    13413.55    14278.53    259.24 o
  11   7   4     5484.20     5604.42    198.39 o
  13   7   4     2591.20     2351.34    152.00 o
  15   7   4       59.55       -1.43    113.22 o
  17   7   4       56.84      -26.46    111.74 o
  19   7   4     2403.02     2154.39    173.32 o
  21   7   4     2350.69     2097.12    187.87 o
  23   7   4     3732.44     3272.87    243.49 o
 -22   8   4      565.03      865.28    195.36 o
 -20   8   4     1247.37     1297.92    196.89 o
 -18   8   4      684.93      958.81    173.75 o
 -16   8   4      280.91      413.02    134.39 o
 -14   8   4      225.73      170.07    109.56 o
 -12   8   4      367.47      474.77    100.05 o
 -10   8   4     4150.90     4560.38    135.43 o
  -8   8   4     7860.94     7692.65    173.40 o
  -6   8   4     2728.42     2359.72    111.91 o
  -4   8   4      581.40      333.55     81.98 o
  -2   8   4       29.47       75.03     71.67 o
   0   8   4     3985.12     3765.11    137.16 o
   2   8   4     5318.86     5643.92    162.58 o
   4   8   4      107.92      118.25     84.44 o
   6   8   4      605.81      658.84    100.59 o
   8   8   4     1815.13     2445.11    147.71 o
  10   8   4     1447.73     1595.23    142.30 o
  12   8   4       69.02      204.96    112.44 o
  14   8   4       36.14       76.57    121.44 o
  16   8   4      271.29      229.01    133.70 o
  18   8   4        2.28      -89.00    142.17 o
  20   8   4        3.07       73.64    155.92 o
  22   8   4       15.80       56.67    171.91 o
 -19   9   4     6029.35     5480.09    291.82 o
 -17   9   4     1019.70     1038.66    182.61 o
 -15   9   4      402.49      551.16    164.66 o
 -13   9   4     3847.81     3953.73    220.66 o
 -11   9   4    14652.91    14508.52    311.80 o
  -9   9   4    22498.66    23038.01    281.34 o
  -7   9   4    32889.54    32830.10    388.19 o
  -5   9   4    23625.79    20244.88   1529.25 o
  -3   9   4    11094.30    11403.09    218.92 o
  -1   9   4     2735.97     2807.94    123.85 o
   1   9   4      498.87      457.13     97.25 o
   3   9   4     2211.69     2186.82    140.82 o
   5   9   4     9673.06     9507.11    224.74 o
   7   9   4    10812.50    11338.55    254.98 o
   9   9   4    10238.28    10457.50    256.91 o
  11   9   4     9122.11     9392.70    261.03 o
  13   9   4     6329.75     6742.35    239.27 o
  15   9   4     3245.91     3093.61    214.14 o
  17   9   4       16.32      -22.28    151.61 o
  19   9   4     1731.52     1859.19    206.48 o
 -16  10   4        2.69     -151.80    163.39 o
 -14  10   4     2718.81     2857.89    281.92 o
 -12  10   4     9354.15     8525.01    312.33 o
 -10  10   4    21844.99    22665.94    523.29 o
  -8  10   4    34710.89    36014.93    472.55 o
  -6  10   4    44314.89    45476.73    622.87 o
  -4  10   4    36890.30    36227.60    382.66 o
  -2  10   4    18088.52    18592.89    288.30 o
   0  10   4     2135.42     1834.92    144.02 o
   2  10   4     3715.82     3499.48    176.04 o
   4  10   4    18795.17    18350.83    300.65 o
   6  10   4    23299.79    23205.50    337.05 o
   8  10   4    26377.45    25866.67    361.50 o
  10  10   4    19372.52    18742.71    346.34 o
  12  10   4    16214.53    16710.62    346.16 o
  14  10   4     5814.23     5923.96    273.87 o
  16  10   4      415.28      478.15    171.21 o
 -11  11   4    17117.11    17268.73    422.96 o
  -9  11   4    23232.52    23565.60    545.46 o
  -7  11   4    19969.27    18883.12    426.29 o
  -5  11   4    16844.42    16916.14    403.75 o
  -3  11   4     9511.50     9447.30    285.96 o
  -1  11   4     5939.07     6299.25    255.82 o
   1  11   4       59.30       36.16    112.62 o
   3  11   4     2751.08     2156.56    183.26 o
   5  11   4    12838.78    13235.68    289.15 o
   7  11   4    22017.20    22302.64    359.13 o
   9  11   4    23221.09    23449.28    399.75 o
  11  11   4    17129.83    18031.23    349.12 o
 -29   1   5      670.01      763.09    183.09 o
 -27   1   5     1345.58     1309.35    158.49 o
 -25   1   5     5085.05     5139.74    198.31 o
 -23   1   5    10403.15    10474.99    272.91 o
 -21   1   5    29636.14    29079.46    441.64 o
 -19   1   5     7447.67     7621.27    160.63 o
 -17   1   5     1505.05     1706.68     78.26 o
 -15   1   5     1621.43     1947.80     73.57 o
 -13   1   5      385.41      209.33     39.27 o
 -11   1   5    13664.43    15581.12    160.36 o
  -9   1   5    33371.27    32289.91    367.50 o
  -7   1   5   111338.77   118128.93    934.45 o
  -5   1   5   118980.89   121728.73   1164.31 o
  -3   1   5    74752.03    77282.11    733.93 o
  -1   1   5    84743.97    80006.69   2575.83 o
   1   1   5    22784.29    26475.85    576.68 o
   3   1   5    20732.07    23275.74    291.77 o
   5   1   5    36103.45    33092.56    416.22 o
   7   1   5    68281.16    76873.77    931.22 o
   9   1   5    98738.30    96151.52   1633.65 o
  11   1   5    88566.65    90281.53   1487.60 o
  13   1   5   100706.13    96693.91   1837.53 o
  15   1   5    47421.60    48612.75    826.71 o
  17   1   5     9735.38     9253.58    169.57 o
  19   1   5        7.69       39.32     71.52 o
  21   1   5      516.59      479.83     76.31 o
  23   1   5     3498.16     2852.86    434.95 o
  25   1   5     6445.04     5418.35    405.14 o
  27   1   5     9287.31     9008.35    346.83 o
  29   1   5     7457.77     7469.18    287.89 o
 -30   2   5      395.11      209.29    196.41 o
 -28   2   5     1450.90     1540.06    190.73 o
 -26   2   5     9688.17     9489.52    278.21 o
 -24   2   5    18986.10    19403.08    443.61 o
 -22   2   5    26609.12    27213.84    586.12 o
 -20   2   5    34643.68    33070.21    533.54 o
 -18   2   5    24398.78    24333.77    409.99 o
 -16   2   5    25564.14    24020.37    408.35 o
 -14   2   5     1254.53     1751.24     85.70 o
 -12   2   5     8932.68     9246.29    143.95 o
 -10   2   5    86887.67    81683.09    890.47 o
  -8   2   5   156594.70   159877.88   1113.57 o
  -6   2   5   208975.94   214648.00   1701.06 o
  -4   2   5   103266.61   109797.36   1324.16 o
  -2   2   5    24888.98    22492.51    147.24 o
   0   2   5    77501.99    85152.19    390.50 o
   2   2   5     2582.80     1466.88     43.11 o
   4   2   5     4627.54     3239.87     66.79 o
   6   2   5    90172.20    94971.92    898.17 o
   8   2   5   174563.55   171467.94   1458.23 o
  10   2   5   190547.56   198620.44   1807.02 o
  12   2   5   133016.27   124820.46   1065.88 o
  14   2   5   106113.94   110520.29   1600.01 o
  16   2   5    28695.57    27318.21    344.40 o
  18   2   5     7521.12     7918.28    173.66 o
  20   2   5      644.33      541.88     90.36 o
  22   2   5     5335.22     5503.85    176.81 o
  24   2   5    20300.00    19781.65    352.24 o
  26   2   5    22780.69    23045.18    436.94 o
  28   2   5    19761.27    20892.08    446.18 o
 -29   3   5      269.64       99.03    180.31 o
 -27   3   5     4303.93     4681.59    250.51 o
 -25   3   5    17583.55    17280.04    324.92 o
 -23   3   5    19775.21    20384.42    287.53 o
 -21   3   5    35175.80    34891.85    492.42 o
 -19   3   5    16755.25    16143.66    251.60 o
 -17   3   5    29773.59    30163.63    292.97 o
 -15   3   5     4373.33     3789.97    129.53 o
 -13   3   5      602.15     1249.75     83.27 o
 -11   3   5    25093.19    26343.93    284.40 o
  -9   3   5    70299.74    67171.69    647.60 o
  -7   3   5   120697.73   126425.03   1371.72 o
  -5   3   5   151215.73   153636.05   1594.44 o
  -3   3   5   109948.20   114407.93    669.68 o
  -1   3   5    37513.30    37045.64    178.88 o
   1   3   5    10393.70    11046.41     96.62 o
   3   3   5     4598.09     5357.06     93.33 o
   5   3   5    13752.19    12062.21    218.35 o
   7   3   5   150061.66   159424.36   1829.61 o
   9   3   5   227547.94   226642.53   1387.48 o
  11   3   5   180782.00   180582.98   2326.26 o
  13   3   5    88965.82    87432.83    624.35 o
  15   3   5    25640.17    25551.83    362.36 o
  17   3   5     9383.59     8542.90    183.54 o
  19   3   5      900.49     1294.19    107.11 o
  21   3   5     4688.80     4369.42    162.20 o
  23   3   5    15745.95    16386.33    288.67 o
  25   3   5    23747.69    22720.50    439.83 o
  27   3   5    23330.59    24563.37    670.58 o
  29   3   5    12862.80    13772.03    408.75 o
 -28   4   5       64.17     -126.52    174.64 o
 -26   4   5     3916.15     3793.68    218.08 o
 -24   4   5    12430.20    12598.64    294.39 o
 -22   4   5    20548.59    20877.00    324.25 o
 -20   4   5    17097.29    16538.56    253.23 o
 -18   4   5    10455.51    10528.12    206.72 o
 -16   4   5     1743.05     2042.77    109.74 o
 -14   4   5       12.58      -52.46     65.62 o
 -12   4   5     1248.33     1032.44     68.85 o
 -10   4   5     6987.96     7879.63    123.52 o
  -8   4   5    31839.39    32248.46    260.13 o
  -6   4   5    38324.84    40149.24    359.52 o
  -4   4   5   103158.26   101917.60   1060.68 o
  -2   4   5    34369.60    38238.47    206.11 o
   0   4   5    27365.05    25667.13    209.11 o
   2   4   5    20024.67    20630.87    149.33 o
   4   4   5    14106.61    14938.03    168.57 o
   6   4   5    52515.68    50635.70    459.75 o
   8   4   5    11480.04    13042.87    209.70 o
  10   4   5    23263.17    22350.69    359.60 o
  12   4   5    27406.18    25649.78    261.43 o
  14   4   5    36619.14    36658.29    321.28 o
  16   4   5     4622.54     4326.94    162.24 o
  18   4   5     3555.26     3431.99    148.44 o
  20   4   5     1729.45     1362.48    130.48 o
  22   4   5     3267.39     3517.21    173.71 o
  24   4   5     7517.69     7159.82    288.10 o
  26   4   5     8774.40     8334.27    324.53 o
  28   4   5     6780.23     7019.65    372.89 o
 -27   5   5       45.88      197.27    160.42 o
 -25   5   5       22.16      -51.77    142.65 o
 -23   5   5        5.45      117.41    134.61 o
 -21   5   5     1368.25     1364.70    134.13 o
 -19   5   5     1251.82     1221.29    116.05 o
 -17   5   5     1351.20     1385.71    109.10 o
 -15   5   5       75.08      -12.38     72.58 o
 -13   5   5       97.72       47.94     64.22 o
 -11   5   5       55.55       23.09     56.05 o
  -9   5   5     1084.76     1458.04     73.89 o
  -7   5   5     2589.22     2805.26     94.12 o
  -5   5   5     3777.52     4087.02    103.58 o
  -3   5   5      305.66      450.79     51.95 o
  -1   5   5       29.29       65.97     43.53 o
   1   5   5     1475.06     1260.92     64.52 o
   3   5   5      945.56      778.01     51.67 o
   5   5   5     4841.65     5390.52    128.62 o
   7   5   5      394.69      415.36     78.83 o
   9   5   5      428.98      640.83     90.21 o
  11   5   5     1499.38     1436.41     88.08 o
  13   5   5      383.97      516.79    111.83 o
  15   5   5      130.02      214.55     99.84 o
  17   5   5      678.29      729.66    116.28 o
  19   5   5       99.06       76.99    109.17 o
  21   5   5      240.87      202.96    119.02 o
  23   5   5       12.31        8.97    151.59 o
  25   5   5       22.22       29.53    165.98 o
  27   5   5        8.05       -6.91    174.36 o
 -26   6   5      474.16      697.07    177.10 o
 -24   6   5     3640.46     4135.19    235.84 o
 -22   6   5     6678.56     6795.31    268.87 o
 -20   6   5     6507.86     7109.66    242.18 o
 -18   6   5     2290.95     1930.33    135.33 o
 -16   6   5       54.69       83.34     76.68 o
 -14   6   5      789.17      444.22     74.70 o
 -12   6   5      875.41      780.79     73.51 o
 -10   6   5      797.21      668.34     74.09 o
  -8   6   5     3145.18     2864.81     92.05 o
  -6   6   5    19333.95    20262.32    202.89 o
  -4   6   5    36941.48    35152.20    334.36 o
  -2   6   5    19165.32    18715.24    190.28 o
   0   6   5      270.88      240.73     54.23 o
   2   6   5     1682.36     1668.03     80.13 o
   4   6   5     9648.20    10390.95    138.38 o
   6   6   5    15636.70    15215.44    234.89 o
   8   6   5    13802.48    13219.29    233.37 o
  10   6   5    17822.30    17677.44    278.55 o
  12   6   5    22218.23    21407.97    321.33 o
  14   6   5    14374.29    13439.61    284.89 o
  16   6   5     7562.25     7736.54    272.42 o
  18   6   5      495.31      485.66    135.74 o
  20   6   5      845.05     1060.06    155.60 o
  22   6   5     3400.32     3544.35    231.14 o
  24   6   5     5665.84     5934.74    292.59 o
 -25   7   5     8301.98     8649.86    352.43 o
 -23   7   5    10849.37    10698.65    352.91 o
 -21   7   5    11475.06    11280.51    322.07 o
 -19   7   5    14940.73    14427.51    337.29 o
 -17   7   5    18911.65    17812.84    362.77 o
 -15   7   5     4178.58     4429.21    199.38 o
 -13   7   5     2336.72     2510.77    130.66 o
 -11   7   5    30991.68    33667.58    393.37 o
  -9   7   5    67291.06    63069.34   2916.96 o
  -7   7   5    58430.44    59103.59    624.88 o
  -5   7   5    40050.68    40138.14    440.42 o
  -3   7   5    36469.01    36375.31    468.03 o
  -1   7   5    12095.98    11989.96    167.10 o
   1   7   5     2818.32     2607.03     98.47 o
   3   7   5       52.84       59.07     59.59 o
   5   7   5    13753.22    13678.02    205.10 o
   7   7   5    56430.95    54068.41    445.40 o
   9   7   5    83168.12    83409.49    666.45 o
  11   7   5    92031.75    91320.64    849.52 o
  13   7   5    48521.04    46963.15    484.35 o
  15   7   5    18093.01    17898.32    334.66 o
  17   7   5     7972.69     7996.74    266.95 o
  19   7   5      425.89      427.18    150.27 o
  21   7   5      848.16      713.46    177.44 o
  23   7   5     4439.40     4176.13    263.62 o
 -22   8   5    16959.80    16922.82    426.89 o
 -20   8   5    13464.85    13530.27    378.03 o
 -18   8   5    12618.54    11745.45    322.51 o
 -16   8   5     5020.94     5092.60    236.08 o
 -14   8   5       85.66      175.71    126.71 o
 -12   8   5     5752.04     6112.17    183.51 o
 -10   8   5    27082.47    27804.83    318.56 o
  -8   8   5    62867.64    62618.45    736.01 o
  -6   8   5    67425.79    63870.63   3736.88 o
  -4   8   5    76937.53    76452.09    931.22 o
  -2   8   5    26216.47    26814.00    265.81 o
   0   8   5    12210.80    11778.25    181.37 o
   2   8   5      524.36      663.90     88.95 o
   4   8   5     1799.92     2042.62    130.47 o
   6   8   5    37613.82    36207.92    385.81 o
   8   8   5    63186.83    59866.42    503.73 o
  10   8   5    85192.24    83303.01    610.52 o
  12   8   5    49956.71    49572.81    501.03 o
  14   8   5    27145.32    27339.72    404.42 o
  16   8   5    10727.39    11110.69    326.22 o
  18   8   5     5611.65     5784.63    253.30 o
  20   8   5       12.64     -114.14    160.12 o
  22   8   5     1747.87     1624.99    219.02 o
 -19   9   5     6639.33     6302.13    304.73 o
 -17   9   5     3539.16     2968.24    231.89 o
 -15   9   5      120.32      180.35    158.36 o
 -13   9   5       49.00      162.96    129.88 o
 -11   9   5     2451.17     2569.35    177.09 o
  -9   9   5     9737.16    10417.52    225.37 o
  -7   9   5    21672.47    22126.36    305.85 o
  -5   9   5    31255.92    29413.52   2121.10 o
  -3   9   5    31281.95    31232.20    328.06 o
  -1   9   5    11693.88    11725.43    227.14 o
   1   9   5     1922.37     1968.92    123.00 o
   3   9   5     2265.59     2137.02    141.26 o
   5   9   5     6684.43     6722.53    189.10 o
   7   9   5     9546.12     9126.49    236.85 o
   9   9   5     8812.42     8980.05    247.92 o
  11   9   5    12941.67    12363.78    291.09 o
  13   9   5    14459.15    14174.09    316.60 o
  15   9   5    11542.51    12078.71    347.26 o
  17   9   5     2859.95     2959.80    229.31 o
  19   9   5      106.99       64.53    170.90 o
 -16  10   5     1502.76     1647.32    222.70 o
 -14  10   5      235.14      191.07    154.58 o
 -12  10   5        3.19       -2.37    156.79 o
 -10  10   5      987.14     1033.21    157.32 o
  -8  10   5     1916.70     2277.51    162.90 o
  -6  10   5     1175.09     1010.31    137.79 o
  -4  10   5      717.20      714.38    120.35 o
  -2  10   5       28.34       21.67    105.01 o
   0  10   5      508.26      562.79    123.02 o
   2  10   5      763.83      730.36    116.89 o
   4  10   5      658.11      640.13    112.29 o
   6  10   5       74.31      119.80    112.33 o
   8  10   5      151.11      246.60    121.23 o
  10  10   5      761.11      831.14    149.78 o
  12  10   5       92.81      233.72    145.61 o
  14  10   5        7.08       43.70    160.25 o
 -11  11   5     2585.74     2651.52    270.73 o
  -9  11   5     4217.57     4477.18    317.58 o
  -7  11   5     6066.68     6708.09    359.64 o
  -5  11   5     5580.70     4165.20    858.31 o
  -3  11   5     3123.81     3246.81    227.53 o
  -1  11   5     1317.63      864.25    151.55 o
   1  11   5      123.63       92.24    120.73 o
   3  11   5     1617.65     1759.98    154.17 o
   5  11   5     2795.16     3093.02    180.46 o
   7  11   5     3500.21     4048.45    201.68 o
   9  11   5     5461.30     5721.21    237.63 o
 -30   0   6     1054.39      966.48    352.33 o
 -28   0   6     1605.00     1584.79    266.91 o
 -26   0   6     1036.46     1001.66    187.61 o
 -24   0   6    15619.48    15986.97    389.84 o
 -22   0   6    47693.08    45922.66   1308.49 o
 -20   0   6   105916.13   107502.20   2598.63 o
 -18   0   6    66842.77    68343.80   1638.56 o
 -16   0   6    42321.63    40301.33    810.04 o
 -14   0   6    12551.29    14293.15    219.45 o
 -12   0   6      901.59      961.42     70.68 o
 -10   0   6     7745.15     8429.45    138.53 o
  -8   0   6    72451.88    69338.77    924.84 o
  -6   0   6   138405.73   140864.05   1794.64 o
  -4   0   6   464899.94   454168.19   6105.54 o
  -2   0   6   435555.88   364942.25  52059.54 o
   0   0   6   110497.26   112579.46   3027.77 o
   2   0   6    80935.87    76692.75   3330.54 o
   4   0   6      251.97      327.10     58.72 o
   6   0   6    12674.74    12524.64    333.44 o
   8   0   6    29086.68    27910.93    888.07 o
  10   0   6    88676.45    84818.28   2162.65 o
  12   0   6    48892.59    42539.61    731.24 o
  14   0   6    77106.58    66014.64   2329.05 o
  16   0   6    60371.57    53763.91   1730.56 o
  18   0   6    36850.02    36737.17   1142.46 o
  20   0   6     3785.26     3530.27    225.50 o
  22   0   6     2441.69     2177.41    198.77 o
  24   0   6     2096.95     2021.23    210.95 o
  26   0   6     4715.55     4580.54    305.26 o
  28   0   6     5583.50     5459.53    333.00 o
 -29   1   6       38.95       57.86    180.87 o
 -27   1   6     4179.78     4394.97    217.33 o
 -25   1   6     7967.21     8243.80    227.79 o
 -23   1   6    19460.11    18544.26    380.15 o
 -21   1   6    35097.82    33342.18    550.57 o
 -19   1   6    55500.39    55860.05    983.91 o
 -17   1   6    33234.05    33331.20    495.55 o
 -15   1   6    23358.08    23880.91    344.70 o
 -13   1   6     2002.18     2341.23     87.48 o
 -11   1   6     5132.29     4858.88    100.26 o
  -9   1   6    43352.30    41888.48    359.77 o
  -7   1   6   128210.16   129712.15   1317.52 o
  -5   1   6   191328.92   184456.78   4971.28 o
  -3   1   6   238437.84   240824.02   2704.42 o
  -1   1   6   269378.59   242451.30  14781.39 o
   1   1   6   141778.36   143234.66   3603.08 o
   3   1   6    28955.77    26727.75   1708.59 o
   5   1   6     1262.76     1011.31     51.92 o
   7   1   6     5365.52     3849.77     92.81 o
   9   1   6    28092.87    27607.41    268.65 o
  11   1   6   135656.70   127736.39   1936.80 o
  13   1   6    95347.46    92535.78   1425.83 o
  15   1   6    65339.88    62317.77    785.14 o
  17   1   6    24112.61    22419.03    521.07 o
  19   1   6    13297.86    13345.29    239.16 o
  21   1   6      923.60      971.66    114.89 o
  23   1   6       66.78      139.38    107.81 o
  25   1   6     3131.62     3410.21    175.48 o
  27   1   6     5081.64     4788.29    264.76 o
  29   1   6     5369.77     5186.17    414.13 o
 -30   2   6       93.61      142.91    221.04 o
 -28   2   6      284.76      321.67    158.67 o
 -26   2   6      993.65     1039.84    160.55 o
 -24   2   6     2411.02     2748.37    160.08 o
 -22   2   6     5050.50     4895.97    166.19 o
 -20   2   6     9901.97     9374.59    208.15 o
 -18   2   6      895.70     1124.59     94.00 o
 -16   2   6    10615.63    10214.40    179.00 o
 -14   2   6     9080.96     9145.15    170.89 o
 -12   2   6     1473.44     1690.86     79.72 o
 -10   2   6    10650.96    10691.87    174.01 o
  -8   2   6    87392.19    95566.23    795.53 o
  -6   2   6    64130.54    70071.72    524.33 o
  -4   2   6    10178.92    11442.44    131.11 o
  -2   2   6    49152.92    53792.75    384.66 o
   0   2   6    29139.71    30574.32    220.07 o
   2   2   6    36096.16    38405.82    619.40 o
   4   2   6      451.64      497.60     50.88 o
   6   2   6      608.52      621.39     38.44 o
   8   2   6     8563.24     9368.02    209.37 o
  10   2   6    16233.41    16065.71    246.92 o
  12   2   6    14055.39    15392.61    208.64 o
  14   2   6    18390.46    18081.04    237.58 o
  16   2   6     4025.99     4011.02    152.51 o
  18   2   6     5257.06     5321.34    175.29 o
  20   2   6     5220.52     4577.83    177.36 o
  22   2   6      216.22      317.92    107.65 o
  24   2   6       28.31      -31.81    113.00 o
  26   2   6     1213.91     1420.74    152.87 o
  28   2   6     1538.38     1583.32    208.27 o
 -29   3   6       73.82      -82.00    170.44 o
 -27   3   6      540.29      383.50    170.91 o
 -25   3   6     2021.78     2095.11    162.81 o
 -23   3   6     1763.76     1651.66    129.47 o
 -21   3   6     1598.82     1710.34    121.21 o
 -19   3   6     5285.86     5352.75    165.54 o
 -17   3   6     4761.85     5115.23    156.27 o
 -15   3   6     3313.84     3542.07    131.03 o
 -13   3   6     2816.64     2647.66    141.68 o
 -11   3   6      174.28      267.50     48.89 o
  -9   3   6    16712.83    15638.23    169.21 o
  -7   3   6    38534.77    38661.15    347.72 o
  -5   3   6    26706.81    26567.77    250.28 o
  -3   3   6    17357.19    16889.98    129.83 o
  -1   3   6      397.80      548.71     39.92 o
   1   3   6    39058.27    38950.03    212.53 o
   3   3   6    21911.64    21445.79    185.15 o
   5   3   6       87.28      167.31     46.05 o
   7   3   6     8996.25     9194.63    118.99 o
   9   3   6    12154.29    11113.08    159.29 o
  11   3   6     8548.48     8888.22    165.38 o
  13   3   6      221.56      452.50    108.76 o
  15   3   6     3660.97     4060.08    151.82 o
  17   3   6     1200.86     1132.54    108.57 o
  19   3   6     1581.09     1744.94    128.28 o
  21   3   6      896.54      855.09    119.67 o
  23   3   6     1110.29     1070.25    147.25 o
  25   3   6       17.49      223.11    141.66 o
  27   3   6      442.74      642.51    181.14 o
 -28   4   6      626.81      590.09    200.81 o
 -26   4   6     3445.51     3314.46    204.93 o
 -24   4   6    12233.19    12564.25    313.41 o
 -22   4   6    21845.88    21927.06    316.96 o
 -20   4   6    29281.28    30698.01    330.06 o
 -18   4   6    39341.33    39378.11    585.57 o
 -16   4   6    20174.97    20154.11    247.19 o
 -14   4   6     3483.82     3766.96    136.16 o
 -12   4   6     2139.95     2168.71     96.43 o
 -10   4   6    22984.40    23896.15    278.45 o
  -8   4   6    51698.56    49969.48    441.00 o
  -6   4   6   115799.66   120475.95    849.58 o
  -4   4   6   193687.80   196836.84   1952.16 o
  -2   4   6   153862.17   155076.11   1072.34 o
   0   4   6    95628.86    95653.75    552.44 o
   2   4   6    56286.88    57886.65    397.41 o
   4   4   6    11384.88    10796.90    188.18 o
   6   4   6     1055.63     1315.97     74.37 o
   8   4   6    16401.42    15064.03    227.30 o
  10   4   6    41440.19    44142.70    533.72 o
  12   4   6    49509.91    46763.86    529.98 o
  14   4   6    53170.51    52673.34    412.98 o
  16   4   6    43427.65    41628.40    418.12 o
  18   4   6    15604.23    15320.08    302.42 o
  20   4   6     4705.81     4489.92    208.98 o
  22   4   6     1177.43     1166.72    152.75 o
  24   4   6      563.02      603.21    147.46 o
  26   4   6     2230.35     2392.45    220.63 o
  28   4   6     3953.89     4556.16    279.33 o
 -27   5   6     1933.41     1856.44    196.17 o
 -25   5   6    11517.01    11948.39    327.59 o
 -23   5   6    30221.84    30567.58    537.58 o
 -21   5   6    42511.64    42462.00    779.30 o
 -19   5   6    52998.71    54115.71    616.28 o
 -17   5   6    35096.34    34136.93    526.86 o
 -15   5   6    16611.96    17333.80    310.76 o
 -13   5   6      158.64      170.26     68.48 o
 -11   5   6     2679.49     2432.99     93.44 o
  -9   5   6    40499.64    41072.53    344.78 o
  -7   5   6   127287.27   126635.92    836.88 o
  -5   5   6   225178.63   233186.88   2362.82 o
  -3   5   6   300497.50   301556.78   2095.50 o
  -1   5   6   195669.58   198955.86   1449.42 o
   1   5   6    91223.23    91064.86    608.07 o
   3   5   6    21496.86    23804.12    226.80 o
   5   5   6       26.62       52.18     56.97 o
   7   5   6     1709.03     1418.51     86.78 o
   9   5   6    28155.90    29504.16    395.69 o
  11   5   6    63515.98    63051.76    497.34 o
  13   5   6   102897.74   102731.46   1242.51 o
  15   5   6   122290.86   119083.62    744.97 o
  17   5   6    43020.01    40925.73    637.28 o
  19   5   6    14602.78    15202.46    325.39 o
  21   5   6      580.27      584.42    143.73 o
  23   5   6      464.18      345.00    143.77 o
  25   5   6      925.06      905.31    185.77 o
 -26   6   6     1569.78     1314.17    172.10 o
 -24   6   6    10216.21    11187.79    327.81 o
 -22   6   6    15961.74    14906.16    347.00 o
 -20   6   6    22909.22    22925.45    374.02 o
 -18   6   6    26017.56    25228.23    416.79 o
 -16   6   6    28923.75    28933.16    351.47 o
 -14   6   6     6063.24     6377.04    182.77 o
 -12   6   6      123.49      179.47     68.10 o
 -10   6   6    10165.89    11089.50    184.29 o
  -8   6   6    26692.68    25384.40    224.88 o
  -6   6   6    70893.02    71620.56    964.33 o
  -4   6   6    87700.26    90056.48    732.08 o
  -2   6   6   110744.30   112875.86   1369.52 o
   0   6   6    59747.20    58990.84    515.66 o
   2   6   6    43346.02    45660.49    297.96 o
   4   6   6     4699.88     4060.59    130.73 o
   6   6   6      597.46      596.56     80.24 o
   8   6   6    20918.39    21349.38    290.42 o
  10   6   6    38669.02    38883.07    449.11 o
  12   6   6    40086.18    39785.94    429.05 o
  14   6   6    44863.27    44040.09    489.41 o
  16   6   6    24854.71    23991.89    381.91 o
  18   6   6     7572.75     7719.87    262.40 o
  20   6   6     3621.10     3520.02    209.80 o
  22   6   6      256.86      170.28    159.23 o
  24   6   6      938.77      748.37    185.06 o
 -23   7   6     1013.74     1075.25    185.73 o
 -21   7   6     1845.99     1680.97    186.64 o
 -19   7   6     4999.91     5321.90    233.76 o
 -17   7   6     4434.67     3872.96    193.55 o
 -15   7   6     4253.82     3248.42    658.41 o
 -13   7   6      457.47      338.48     85.42 o
 -11   7   6      731.75      904.57     74.62 o
  -9   7   6      506.93      718.49     81.27 o
  -7   7   6      647.01      536.84     76.78 o
  -5   7   6     1527.29     1982.41     95.56 o
  -3   7   6     3813.72     4022.93    126.38 o
  -1   7   6     4148.77     4384.28    130.01 o
   1   7   6     7769.79     8269.79    154.47 o
   3   7   6     7622.09     7708.07    164.26 o
   5   7   6      472.48      725.17     88.65 o
   7   7   6     1460.68     1459.30    122.89 o
   9   7   6    10583.49    10525.82    237.62 o
  11   7   6     5627.28     5802.78    214.38 o
  13   7   6     4060.86     4109.93    193.44 o
  15   7   6     4736.22     4472.93    212.33 o
  17   7   6      488.32      432.43    156.30 o
  19   7   6      125.08      120.88    140.40 o
  21   7   6       74.84      -55.03    156.79 o
  23   7   6     1254.91      899.81    195.51 o
 -22   8   6     1245.05     1459.31    216.48 o
 -20   8   6      646.05     1004.81    171.85 o
 -18   8   6      265.17      396.12    146.90 o
 -16   8   6      678.11     1055.07    161.06 o
 -14   8   6      263.41      191.26    129.01 o
 -12   8   6     1419.23     1429.75    149.57 o
 -10   8   6     5076.76     4169.12    424.00 o
  -8   8   6     6265.72     6248.57    159.96 o
  -6   8   6     2904.20     3229.78    130.14 o
  -4   8   6      866.76      701.50     88.04 o
  -2   8   6     5791.39     6034.12    149.46 o
   0   8   6    10404.48    10284.22    204.61 o
   2   8   6     4747.69     4526.24    163.47 o
   4   8   6     3042.97     3183.32    129.78 o
   6   8   6      297.96      394.94    106.09 o
   8   8   6     1233.56     1326.99    130.45 o
  10   8   6     1829.40     1886.36    152.62 o
  12   8   6     3123.36     3310.78    182.22 o
  14   8   6      702.11      967.93    146.21 o
  16   8   6       77.20      197.15    142.22 o
  18   8   6      925.31      932.97    168.50 o
  20   8   6     1939.41     2097.46    221.48 o
 -19   9   6    10548.66    11107.58    378.10 o
 -17   9   6     6860.48     6932.11    309.63 o
 -15   9   6     3949.87     4038.13    238.49 o
 -13   9   6     1009.94      726.93    150.00 o
 -11   9   6      946.50      822.95    142.57 o
  -9   9   6    12136.09    11983.15    263.81 o
  -7   9   6    29447.21    27640.58   2183.43 o
  -5   9   6    32925.74    33732.41    396.83 o
  -3   9   6    31233.19    30403.31    334.46 o
  -1   9   6    39221.81    40777.12    518.49 o
   1   9   6    21263.38    20236.15    292.15 o
   3   9   6     5938.57     6102.47    177.77 o
   5   9   6      476.33      453.79    105.03 o
   7   9   6     1664.11     1663.97    146.00 o
   9   9   6     4764.01     4990.17    212.77 o
  11   9   6    11584.96    11652.63    291.59 o
  13   9   6    17441.07    18004.48    358.58 o
  15   9   6    11502.94    11892.47    321.76 o
  17   9   6     8545.16     8984.12    442.55 o
  19   9   6     4245.82     4430.66    269.06 o
 -16  10   6     6528.42     6857.66    317.98 o
 -14  10   6      977.92      859.86    186.04 o
 -12  10   6      115.72       36.57    156.13 o
 -10  10   6     1778.65     1708.87    173.13 o
  -8  10   6     8133.56     8239.24    272.48 o
  -6  10   6    29263.63    28908.22    478.46 o
  -4  10   6    55823.27    45828.88   5900.08 o
  -2  10   6    67250.45    67896.97    835.08 o
   0  10   6    33634.06    33630.10    379.05 o
   2  10   6    11629.39    11561.34    240.59 o
   4  10   6     1417.59     1305.13    135.83 o
   6  10   6       56.64        3.40    109.65 o
   8  10   6     3425.06     3557.82    184.52 o
  10  10   6    13148.26    12870.21    309.23 o
  12  10   6    25972.81    25084.53    418.60 o
  14  10   6    28041.07    27861.06    455.65 o
 -11  11   6      426.29      195.43    208.20 o
  -9  11   6     6657.21     6657.78    357.80 o
  -7  11   6    15460.78    16069.05    475.99 o
  -5  11   6    22408.38    22334.69    411.63 o
  -3  11   6    23743.40    23306.58    469.61 o
  -1  11   6    20465.87    20241.71    433.81 o
   1  11   6    13311.31    13433.15    308.27 o
   3  11   6     5572.18     5632.89    242.13 o
   5  11   6       93.33      139.31    124.23 o
   7  11   6     2405.50     2435.25    188.58 o
   9  11   6    10606.85     9950.34    279.85 o
 -29   1   7     1258.39     1242.27    186.59 o
 -27   1   7        9.68     -106.90    124.16 o
 -25   1   7     2395.91     2202.40    152.60 o
 -23   1   7    15485.19    14774.87    265.49 o
 -21   1   7    22772.28    22950.16    429.61 o
 -19   1   7    31706.64    30426.84    519.27 o
 -17   1   7    28477.70    29102.00    462.74 o
 -15   1   7    22945.39    21746.41    226.07 o
 -13   1   7    12018.78    13425.36    208.46 o
 -11   1   7    23171.36    21398.25    242.08 o
  -9   1   7     1302.54     1664.81     50.95 o
  -7   1   7      310.28      555.21     30.06 o
  -5   1   7    64767.62    57286.30   1875.91 o
  -3   1   7   129817.27   142400.45   2084.19 o
  -1   1   7   212505.45   202004.31   4195.30 o
   1   1   7    52767.73    58889.41   1116.86 o
   3   1   7    19273.80    14789.06    407.98 o
   5   1   7      249.20      340.70     48.71 o
   7   1   7      996.40      507.14     52.48 o
   9   1   7     2864.00     3570.02     79.49 o
  11   1   7     1113.17     1316.89     83.50 o
  13   1   7    25963.07    24492.98    317.46 o
  15   1   7    31767.78    32232.61    629.38 o
  17   1   7    34882.18    33979.35    740.94 o
  19   1   7    17395.95    16221.54    344.19 o
  21   1   7     4037.34     3860.01    170.11 o
  23   1   7       13.63      109.00    107.38 o
  25   1   7     1475.12     1416.06    147.21 o
  27   1   7     2786.99     2868.13    186.23 o
  29   1   7     2853.26     2934.39    244.02 o
 -30   2   7     5237.05     5581.28    306.74 o
 -28   2   7      671.38      628.28    187.79 o
 -26   2   7       60.95      -15.97    124.03 o
 -24   2   7     4879.56     4524.66    190.12 o
 -22   2   7    16733.70    16571.30    250.47 o
 -20   2   7    39954.09    38515.62    572.51 o
 -18   2   7    89325.23    86035.89   1150.76 o
 -16   2   7   115636.37   113265.98   1841.27 o
 -14   2   7    85603.27    80487.70   1226.16 o
 -12   2   7    37016.94    38532.30    640.01 o
 -10   2   7      155.66      536.51     40.68 o
  -8   2   7    11057.42     9863.21    133.28 o
  -6   2   7    29231.46    30359.97    302.73 o
  -4   2   7    42718.38    41195.06    237.25 o
  -2   2   7   113564.40   116896.59    939.22 o
   0   2   7   136919.08   134933.94   1374.70 o
   2   2   7   102838.26   107509.91   1598.61 o
   4   2   7    96468.49    93864.91    964.08 o
   6   2   7    15167.64    16802.61    201.55 o
   8   2   7     6425.43     7453.42    168.93 o
  10   2   7    36852.12    37428.32    627.69 o
  12   2   7    81937.57    81588.99   1175.89 o
  14   2   7    37166.27    36621.02    367.87 o
  16   2   7    37158.98    37547.58    355.70 o
  18   2   7    25983.14    24755.18    316.35 o
  20   2   7    15740.13    15427.47    272.76 o
  22   2   7     1404.43     1632.67    141.72 o
  24   2   7      535.95      552.89    129.21 o
  26   2   7     5213.20     5653.03    251.89 o
  28   2   7     8763.37     9005.11    347.42 o
 -29   3   7     6490.38     7112.73    338.41 o
 -27   3   7      485.21      436.89    178.65 o
 -25   3   7     1856.73     1767.97    177.20 o
 -23   3   7    12911.28    12990.62    261.65 o
 -21   3   7    23587.73    23309.35    310.82 o
 -19   3   7    53646.97    52179.14    608.19 o
 -17   3   7    90848.20    89812.95   1304.53 o
 -15   3   7   117337.06   116637.01   1196.12 o
 -13   3   7    59735.67    61080.14    551.96 o
 -11   3   7    16305.30    16068.70    193.64 o
  -9   3   7     1099.14     1116.06     62.46 o
  -7   3   7     7005.70     6724.41    116.67 o
  -5   3   7    53418.75    53038.75    599.28 o
  -3   3   7    51835.15    52195.34    326.19 o
  -1   3   7   123100.73   120500.10    486.66 o
   1   3   7   137444.80   146431.80    737.71 o
   3   3   7   113880.77   111276.92   1343.97 o
   5   3   7    39981.36    42436.25    512.64 o
   7   3   7      217.36      581.68     52.08 o
   9   3   7     9384.90     9275.17    146.69 o
  11   3   7    33301.18    33082.27    521.65 o
  13   3   7    40873.02    40533.34    423.30 o
  15   3   7    51838.95    52313.19    623.97 o
  17   3   7    47794.82    48143.90    755.22 o
  19   3   7    21607.77    20736.04    310.17 o
  21   3   7     4786.94     5373.93    230.32 o
  23   3   7       39.68      133.39    131.57 o
  25   3   7     3870.11     3904.28    219.40 o
  27   3   7     5829.90     5648.08    295.40 o
 -28   4   7     1088.96     1119.34    217.37 o
 -26   4   7      914.84      705.71    185.20 o
 -24   4   7       55.15       10.92    130.18 o
 -22   4   7     7900.91     8185.41    239.52 o
 -20   4   7    23016.82    22490.50    404.92 o
 -18   4   7    27900.22    27708.75    415.54 o
 -16   4   7    17107.55    17626.25    296.43 o
 -14   4   7    20608.95    21154.42    290.39 o
 -12   4   7    21323.62    22260.78    260.92 o
 -10   4   7    12807.23    13372.59    128.44 o
  -8   4   7     2322.77     2997.18     64.68 o
  -6   4   7    16319.69    16727.19    178.81 o
  -4   4   7    50340.79    51791.10    423.24 o
  -2   4   7    73214.70    74202.88    477.43 o
   0   4   7    83905.41    89476.15    404.29 o
   2   4   7    30728.63    31805.14    247.36 o
   4   4   7     4174.29     4082.05    114.12 o
   6   4   7      111.00      143.93     63.13 o
   8   4   7     2392.78     2296.36     97.02 o
  10   4   7     3043.30     3510.18    120.29 o
  12   4   7    18628.79    17800.12    327.11 o
  14   4   7    14746.10    14860.32    238.93 o
  16   4   7    31555.44    31411.90    402.90 o
  18   4   7     8924.54     8323.19    249.57 o
  20   4   7     3653.03     4044.95    206.11 o
  22   4   7      102.29      203.24    136.28 o
  24   4   7      608.77      678.48    157.68 o
  26   4   7     2416.86     2195.80    222.91 o
 -27   5   7       33.37       24.22    175.68 o
 -25   5   7      274.91      299.02    149.60 o
 -23   5   7      167.57       43.63    138.49 o
 -21   5   7        6.31      170.27    126.06 o
 -19   5   7        5.71      131.26    115.16 o
 -17   5   7      263.14      337.25     99.81 o
 -15   5   7      755.79     1026.90     86.43 o
 -13   5   7      211.22      190.78     66.99 o
 -11   5   7     1312.47     1058.18     67.33 o
  -9   5   7     3690.45     3955.00     93.67 o
  -7   5   7     2853.49     2718.69     84.01 o
  -5   5   7      129.98       91.44     45.86 o
  -3   5   7       13.47      174.95     46.95 o
  -1   5   7      520.74     1080.94     62.07 o
   1   5   7     7095.66     7076.65    114.71 o
   3   5   7      692.44      863.84     73.16 o
   5   5   7      801.40      715.04     73.95 o
   7   5   7      885.24      676.62     78.23 o
   9   5   7        5.36       24.89     81.58 o
  11   5   7     3183.67     3121.69    151.05 o
  13   5   7     1375.87     1553.27    134.10 o
  15   5   7     2941.13     3053.29    184.24 o
  17   5   7      555.35      732.62    133.11 o
  19   5   7        1.04      170.53    125.88 o
  21   5   7        9.29       15.25    132.32 o
  23   5   7       11.19       23.21    141.48 o
  25   5   7       64.65      -21.19    164.10 o
 -26   6   7       73.94       83.46    164.33 o
 -24   6   7      406.82      516.22    166.31 o
 -22   6   7     4872.70     4436.95    230.24 o
 -20   6   7    15559.37    16196.79    429.07 o
 -18   6   7    17764.11    17445.45    324.24 o
 -16   6   7    10608.88    10976.12    288.27 o
 -14   6   7    10377.37    10249.64    215.53 o
 -12   6   7     4339.11     4534.35    137.78 o
 -10   6   7     1258.06     1031.26     69.12 o
  -8   6   7       69.37       71.94     56.97 o
  -6   6   7      325.06      384.73     61.95 o
  -4   6   7     3110.82     2897.45     98.11 o
  -2   6   7     8229.92     8007.58    628.18 o
   0   6   7    24383.61    24236.78    214.89 o
   2   6   7    13789.67    13882.76    170.86 o
   4   6   7     1187.12     1311.93     91.76 o
   6   6   7       83.75       59.59     70.25 o
   8   6   7      129.14      133.34     90.79 o
  10   6   7      263.08      220.91    100.81 o
  12   6   7     2678.16     2539.07    154.81 o
  14   6   7    13889.09    14044.09    302.25 o
  16   6   7    11019.60    10299.92    277.41 o
  18   6   7     2871.68     3333.23    218.85 o
  20   6   7      500.52      632.09    150.40 o
  22   6   7       51.40      -64.25    146.91 o
  24   6   7      361.95      357.80    185.69 o
 -23   7   7     4409.31     4600.45    269.09 o
 -21   7   7    13710.66    12078.21   1292.06 o
 -19   7   7    36223.87    36135.65    517.75 o
 -17   7   7    47205.01    46410.94    508.86 o
 -15   7   7    47479.37    47213.55    601.49 o
 -13   7   7    35111.87    33396.45    435.84 o
 -11   7   7     9656.17     9850.28    215.64 o
  -9   7   7      196.50       91.76     67.14 o
  -7   7   7    10479.14    10027.95    168.08 o
  -5   7   7    42095.34    43565.59    507.75 o
  -3   7   7    35020.76    33688.71    346.95 o
  -1   7   7    41205.30    43059.46    544.47 o
   1   7   7    64366.53    64133.64    645.99 o
   3   7   7    48064.51    49270.18    358.46 o
   5   7   7    21771.60    21521.59    269.22 o
   7   7   7      188.68      151.59     96.89 o
   9   7   7     9566.66     8947.84    232.39 o
  11   7   7    19983.88    19779.09    338.63 o
  13   7   7    22111.49    21566.67    360.42 o
  15   7   7    27267.79    26335.29    411.27 o
  17   7   7    16455.86    16064.29    348.59 o
  19   7   7     8131.04     7994.00    290.12 o
  21   7   7     3191.72     3461.90    244.60 o
  23   7   7      105.52       91.42    175.77 o
 -22   8   7    10308.47    10259.20    365.65 o
 -20   8   7    17434.39    17290.79    396.17 o
 -18   8   7    29992.79    30429.03    451.10 o
 -16   8   7    36190.43    34716.55    709.91 o
 -14   8   7    39747.55    33884.45   4252.05 o
 -12   8   7    17772.42    16328.09    326.87 o
 -10   8   7     1515.22     1508.44    148.50 o
  -8   8   7     2280.47     2434.68    141.11 o
  -6   8   7    19815.49    19990.87    253.56 o
  -4   8   7    44216.84    45393.29    665.58 o
  -2   8   7    62502.48    63460.26    806.78 o
   0   8   7    83010.95    82218.48    702.84 o
   2   8   7    53676.41    52620.15    406.02 o
   4   8   7    18884.03    20200.95    277.90 o
   6   8   7     2240.56     2293.45    143.89 o
   8   8   7     3062.36     2571.21    157.75 o
  10   8   7     9744.44     9831.08    257.04 o
  12   8   7    16926.96    16663.75    327.09 o
  14   8   7    22140.17    21763.97    381.09 o
  16   8   7    31411.59    30722.64    470.58 o
  18   8   7    19063.22    18938.94    437.69 o
  20   8   7    10556.40    11172.98    362.44 o
 -19   9   7    11732.57    11438.90    380.18 o
 -17   9   7    12819.70    12530.18    331.62 o
 -15   9   7     7882.32     7759.47    288.42 o
 -13   9   7     6006.29     5627.92    248.51 o
 -11   9   7     1987.95     1394.20    348.18 o
  -9   9   7      306.44      291.12    126.88 o
  -7   9   7     1449.32     1531.85    135.47 o
  -5   9   7    15247.92    16027.63    344.53 o
  -3   9   7    27803.41    28063.87    347.51 o
  -1   9   7    35892.25    36597.38    533.99 o
   1   9   7    24829.63    23973.95    364.66 o
   3   9   7     6881.53     7260.09    186.55 o
   5   9   7     1659.35     1648.90    137.04 o
   7   9   7      321.86      421.73    125.11 o
   9   9   7     1463.69     1273.39    145.05 o
  11   9   7     6876.34     6383.95    245.29 o
  13   9   7    12521.75    12035.11    311.67 o
  15   9   7    15289.30    15169.93    357.09 o
  17   9   7     9197.12     9684.21    351.50 o
 -14  10   7      470.14      402.95    186.55 o
 -12  10   7      112.28       72.06    146.94 o
 -10  10   7      451.61      427.79    145.35 o
  -8  10   7      232.03       -6.52     69.72 o
  -6  10   7      553.28      533.67    141.72 o
  -4  10   7      299.46      494.11    140.28 o
  -2  10   7      507.34      536.00    134.84 o
   0  10   7     1285.33     1303.86    149.79 o
   2  10   7     1469.62     1540.62    131.86 o
   4  10   7      935.16     1232.66    142.36 o
   6  10   7      147.93      116.48    116.51 o
   8  10   7      193.54      107.33    129.52 o
  10  10   7      542.40      560.85    149.01 o
  12  10   7     1986.14     2025.05    186.89 o
  14  10   7     1419.71     1347.79    184.18 o
  -9  11   7      301.34      158.55    194.61 o
  -7  11   7      281.47      509.21    179.61 o
  -5  11   7     1700.06     1883.34    196.07 o
  -3  11   7     7511.20     8451.25    295.59 o
  -1  11   7     8392.73     8366.36    298.34 o
   1  11   7     4466.71     4893.95    250.83 o
   3  11   7     1714.72     2056.66    186.62 o
   5  11   7      461.99      570.64    156.02 o
   7  11   7      331.51      339.53    147.32 o
   9  11   7       41.70       25.71    139.19 o
 -30   0   8    10812.70    11211.02    644.28 o
 -28   0   8    11420.94    11392.27    462.99 o
 -26   0   8     5673.61     6276.07    314.61 o
 -24   0   8     2373.02     2222.92    211.17 o
 -22   0   8     2758.46     2632.52    202.73 o
 -20   0   8     6544.29     5820.46    250.17 o
 -18   0   8    34056.78    33707.66    624.05 o
 -16   0   8    61675.46    63098.61   1435.63 o
 -14   0   8    68376.02    67720.28   1008.42 o
 -12   0   8    27718.30    28352.99    447.63 o
 -10   0   8    51898.96    50045.73    683.96 o
  -8   0   8     2453.10     2871.91     81.23 o
  -6   0   8      760.41      830.97     55.32 o
  -4   0   8   109666.77   114629.42    955.84 o
  -2   0   8   225829.66   228303.13   9222.54 o
   0   0   8   262941.00   267735.34   6898.02 o
   2   0   8   108345.40    91282.20  11407.05 o
   4   0   8   165098.11   170024.41   1477.74 o
   6   0   8    41294.39    40107.01    430.50 o
   8   0   8    26352.04    25938.37    435.16 o
  10   0   8     6675.92     6966.96    216.24 o
  12   0   8    59500.35    58314.62   1247.30 o
  14   0   8   122639.70   112643.42   1069.45 o
  16   0   8   128946.33   118979.55   1398.22 o
  18   0   8    78315.41    72460.30   1485.56 o
  20   0   8    34456.71    34791.55   1434.02 o
  22   0   8    16579.62    14541.97    455.48 o
  24   0   8     4739.02     5444.33    299.11 o
  26   0   8     1161.51     1236.52    220.04 o
  28   0   8      263.26      301.55    205.85 o
 -29   1   8    10043.68    10486.49    417.01 o
 -27   1   8     8247.05     8046.02    264.67 o
 -25   1   8     3205.55     3422.79    186.02 o
 -23   1   8      241.74      211.97    107.60 o
 -21   1   8    11638.88    10944.07    228.98 o
 -19   1   8     7165.24     6717.60    161.29 o
 -17   1   8    33191.09    33686.55    376.17 o
 -15   1   8    55293.76    51793.31    581.13 o
 -13   1   8    69270.53    69218.05    684.85 o
 -11   1   8    52272.38    55602.14    533.24 o
  -9   1   8     1074.82      838.68     39.66 o
  -7   1   8     6004.15     5575.41    106.89 o
  -5   1   8    23095.79    24971.39    309.90 o
  -3   1   8    88767.36    86289.29   1657.96 o
  -1   1   8   108078.36   112235.95   4313.10 o
   1   1   8   127136.87   119052.73   2292.52 o
   3   1   8   149802.81   150597.02   2547.89 o
   5   1   8    93146.63    88249.53   1457.23 o
   7   1   8    24991.18    25523.45    370.85 o
   9   1   8      893.48     1178.06     70.66 o
  11   1   8    10740.84    10582.12    193.08 o
  13   1   8    36338.80    34454.38    399.12 o
  15   1   8    32794.80    31294.92    675.60 o
  17   1   8    68738.09    63906.32   1016.37 o
  19   1   8    45067.63    45127.52    739.10 o
  21   1   8    31847.96    31019.41    536.35 o
  23   1   8    12635.97    12222.77    272.79 o
  25   1   8     2088.74     2256.39    166.70 o
  27   1   8      319.72      192.94    134.42 o
 -28   2   8      562.43      552.58    178.86 o
 -26   2   8       58.59      -48.84    132.19 o
 -24   2   8       30.32       -8.00    116.86 o
 -22   2   8      642.12      512.07    101.39 o
 -20   2   8      236.81      151.47     86.27 o
 -18   2   8     4370.70     4318.65    147.83 o
 -16   2   8     9093.99     8770.00    171.36 o
 -14   2   8    14248.36    13269.52    258.90 o
 -12   2   8     7991.95     8160.40    155.48 o
 -10   2   8     4275.30     4758.93    107.24 o
  -8   2   8      974.70     1010.21     48.81 o
  -6   2   8      682.56     1247.42     59.65 o
  -4   2   8    13618.88    14728.63    160.33 o
  -2   2   8    21452.95    22108.41    215.07 o
   0   2   8    25940.32    28453.43    331.79 o
   2   2   8    21270.08    19944.61    302.24 o
   4   2   8    48499.83    52258.66    413.26 o
   6   2   8     2005.90     1628.24     69.52 o
   8   2   8     4301.08     4477.82    116.86 o
  10   2   8    10619.37    11304.74    178.80 o
  12   2   8    11213.83    10021.79    214.51 o
  14   2   8     3643.74     3931.08    148.02 o
  16   2   8     3458.46     3280.13    156.91 o
  18   2   8     6347.37     5966.02    195.56 o
  20   2   8     3703.23     3670.74    169.96 o
  22   2   8     5566.41     5620.01    212.60 o
  24   2   8      848.44      831.32    154.88 o
  26   2   8       16.29       14.66    137.72 o
  28   2   8      507.21      604.34    194.43 o
 -29   3   8      267.09      325.93    197.85 o
 -27   3   8      154.74      405.74    182.66 o
 -25   3   8        3.61     -118.17    130.67 o
 -23   3   8      154.12      142.48    114.62 o
 -21   3   8       52.55      -46.44     94.24 o
 -19   3   8      173.97      250.99     88.50 o
 -17   3   8     1040.08     1115.24     97.66 o
 -15   3   8     5313.86     5345.65    145.73 o
 -13   3   8    15998.08    17045.46    148.39 o
 -11   3   8     1211.80     1144.00     71.10 o
  -9   3   8     3680.21     4107.63     74.91 o
  -7   3   8     7012.13     6049.97    121.74 o
  -5   3   8      378.70      351.38     54.80 o
  -3   3   8      619.90      635.82     38.66 o
  -1   3   8    13800.38    13068.53    131.79 o
   1   3   8    37465.29    39408.95    322.59 o
   3   3   8     9404.00     8648.25    103.39 o
   5   3   8    14389.65    14176.71    177.20 o
   7   3   8     1321.48     1029.73     70.36 o
   9   3   8       50.15      164.71     56.53 o
  11   3   8     1624.97     2023.23    105.04 o
  13   3   8     8264.99     7864.25    178.25 o
  15   3   8    10469.81    10875.34    214.71 o
  17   3   8      950.84     1204.64    125.92 o
  19   3   8     3039.52     3220.59    161.45 o
  21   3   8     8660.35     8397.07    267.63 o
  23   3   8     2901.93     3122.05    197.68 o
  25   3   8      735.69      881.63    168.88 o
  27   3   8      180.73      300.25    178.53 o
 -28   4   8     5089.38     5271.17    299.40 o
 -26   4   8     1358.94     1695.52    206.85 o
 -24   4   8      179.49       22.81    127.34 o
 -22   4   8     1219.43     1146.95    140.48 o
 -20   4   8     7655.37     7932.60    226.57 o
 -18   4   8    15777.78    16738.87    268.90 o
 -16   4   8    18624.72    18316.01    382.24 o
 -14   4   8    26404.75    26782.48    398.46 o
 -12   4   8    27982.17    29386.22    274.19 o
 -10   4   8    12506.64    12212.70    123.37 o
  -8   4   8     1669.65     1726.63     70.49 o
  -6   4   8    25334.51    26532.00    239.85 o
  -4   4   8    42094.77    42030.35    325.98 o
  -2   4   8    30848.43    30384.37    178.51 o
   0   4   8   102579.27   104954.55    627.89 o
   2   4   8   108594.16   108549.52   1019.76 o
   4   4   8    69182.29    68337.91    774.85 o
   6   4   8    26404.05    26448.27    291.08 o
   8   4   8      216.81      166.53     63.19 o
  10   4   8     4247.03     4243.18    133.97 o
  12   4   8    22829.62    22659.67    321.85 o
  14   4   8    56268.54    52693.53    489.72 o
  16   4   8    39872.46    40166.23    452.46 o
  18   4   8    36191.93    35389.28    696.54 o
  20   4   8    29078.76    29669.53    546.08 o
  22   4   8    14989.40    14732.92    337.56 o
  24   4   8     5046.80     5431.70    251.23 o
  26   4   8       24.41      -42.98    170.62 o
 -27   5   8     8912.73     9543.36    374.31 o
 -25   5   8     1575.88     1503.65    184.35 o
 -23   5   8      169.71       79.61    130.44 o
 -21   5   8     8086.39     7595.80    244.42 o
 -19   5   8    30958.65    31761.09    440.64 o
 -17   5   8    42371.98    40891.74    437.83 o
 -15   5   8    34875.68    34997.75    513.13 o
 -13   5   8    31285.04    31146.80    357.86 o
 -11   5   8    21137.63    21554.35    275.36 o
  -9   5   8    15152.28    14439.60    134.83 o
  -7   5   8      931.20     1071.58     55.06 o
  -5   5   8    32905.95    35941.75    327.19 o
  -3   5   8   105153.24   107360.88   1353.29 o
  -1   5   8   170866.89   173120.88   1315.99 o
   1   5   8   128050.43   127028.29    886.09 o
   3   5   8    95864.70    97501.41    527.26 o
   5   5   8    46838.52    46454.63    353.82 o
   7   5   8    19539.54    19016.29    232.20 o
   9   5   8       34.37       76.79     86.14 o
  11   5   8     7821.23     7804.30    217.78 o
  13   5   8    38526.22    36361.81    419.95 o
  15   5   8    49667.34    47131.68    491.49 o
  17   5   8    68038.41    65806.84    599.02 o
  19   5   8    46356.47    46660.87    620.63 o
  21   5   8    28869.99    29113.70    453.63 o
  23   5   8     8012.38     8284.49    296.39 o
  25   5   8     2478.95     3096.70    250.39 o
 -26   6   8      924.24      758.17    187.90 o
 -24   6   8      179.48      135.33    154.35 o
 -22   6   8      473.87      176.23    151.90 o
 -20   6   8     4688.61     4326.47    213.59 o
 -18   6   8    19826.19    20076.86    350.84 o
 -16   6   8    29411.26    28782.08    421.91 o
 -14   6   8    40487.32    39540.03    432.06 o
 -12   6   8    33433.79    32739.41    350.39 o
 -10   6   8    16116.26    16368.84    181.05 o
  -8   6   8      161.66      256.77     57.36 o
  -6   6   8     5724.60     5371.88    121.06 o
  -4   6   8    43280.56    43983.24    445.64 o
  -2   6   8    26208.98    26028.34    506.48 o
   0   6   8    74744.24    76243.30    592.32 o
   2   6   8    63824.00    63950.41    532.10 o
   4   6   8    64132.66    65545.95    437.65 o
   6   6   8    20014.05    18543.03    242.79 o
   8   6   8     4230.75     4438.11    152.99 o
  10   6   8     4251.04     4247.35    182.38 o
  12   6   8    14335.87    13528.31    285.90 o
  14   6   8    32521.45    32011.85    427.27 o
  16   6   8    19827.13    19033.04    354.18 o
  18   6   8    28757.61    27844.79    431.09 o
  20   6   8    17100.30    16870.41    368.08 o
  22   6   8    12216.41    12144.29    343.66 o
  24   6   8     3787.47     4133.42    265.64 o
 -23   7   8       32.57     -155.07    155.07 o
 -21   7   8      310.57      211.31    149.96 o
 -19   7   8     2496.08     2512.08    188.92 o
 -17   7   8     3641.95     3730.90    214.34 o
 -15   7   8     9228.37     9451.04    267.60 o
 -13   7   8    13308.31    12980.48    298.72 o
 -11   7   8     8521.17     8545.14    249.34 o
  -9   7   8       60.15       99.76     90.08 o
  -7   7   8     2577.64     2793.10    112.63 o
  -5   7   8     7754.52     7210.75    149.46 o
  -3   7   8      325.99      449.72     69.33 o
  -1   7   8     2742.70     3024.72    115.73 o
   1   7   8     6070.49     6214.58    151.26 o
   3   7   8    13665.83    14271.13    227.76 o
   5   7   8     6619.03     6358.14    179.71 o
   7   7   8     2892.68     2948.31    138.77 o
   9   7   8       39.73        2.16     99.78 o
  11   7   8      769.68      691.24    128.25 o
  13   7   8     5982.73     5749.94    226.40 o
  15   7   8     3432.40     3311.76    196.87 o
  17   7   8     2319.26     2141.90    182.72 o
  19   7   8     1353.66     1377.74    195.26 o
  21   7   8     2723.93     2545.33    212.70 o
 -22   8   8       74.63      -60.09    156.74 o
 -20   8   8       70.63       54.16    121.44 o
 -18   8   8       66.78      190.97    144.28 o
 -16   8   8      806.61      882.03    148.63 o
 -14   8   8     1067.88     1482.55    170.45 o
 -12   8   8      405.33      379.68    136.12 o
 -10   8   8     1000.05     1045.66    147.22 o
  -8   8   8     2904.84     2859.17    156.26 o
  -6   8   8     5283.24     5131.43    163.20 o
  -4   8   8     1562.12     1668.29     99.97 o
  -2   8   8     1612.03     1230.82     96.30 o
   0   8   8      144.03      301.43     86.34 o
   2   8   8     2587.18     2421.92    119.35 o
   4   8   8     4563.71     4570.33    170.22 o
   6   8   8     1703.62     1718.63    127.39 o
   8   8   8       26.40       14.19    103.83 o
  10   8   8     2313.62     2464.19    166.58 o
  12   8   8     3785.99     3714.69    195.35 o
  14   8   8      628.03      757.53    151.80 o
  16   8   8     2272.66     2487.14    196.87 o
  18   8   8     2360.47     2492.62    228.84 o
  20   8   8     2526.05     2700.08    237.38 o
 -19   9   8     3763.65     4427.50    277.12 o
 -17   9   8     6702.65     6559.80    298.31 o
 -15   9   8     9521.92     7961.39   1655.09 o
 -13   9   8     9169.13     9291.81    291.83 o
 -11   9   8     4667.95     4601.56    225.84 o
  -9   9   8      488.39      448.21    135.48 o
  -7   9   8      294.41      307.29    112.56 o
  -5   9   8     4945.19     5182.47    224.92 o
  -3   9   8    18824.58    17622.94    378.28 o
  -1   9   8    24372.32    24911.88    314.33 o
   1   9   8    25387.86    25773.20    310.05 o
   3   9   8    23082.29    22471.54    299.57 o
   5   9   8    12807.17    12588.22    277.89 o
   7   9   8     4113.57     4589.21    206.16 o
   9   9   8       66.83       23.25    120.53 o
  11   9   8     4493.49     4381.27    216.16 o
  13   9   8     9004.27     9055.97    290.68 o
  15   9   8    11684.86    11971.35    338.02 o
  17   9   8    15828.96    16793.38    397.11 o
 -14  10   8    15413.54    16128.04    419.25 o
 -12  10   8    10910.07     9938.97    326.30 o
 -10  10   8     6358.89     5801.66    380.54 o
  -8  10   8      363.05      231.73    156.02 o
  -6  10   8     3203.18     3485.78    202.87 o
  -4  10   8    18156.95    18653.49    371.09 o
  -2  10   8    31166.94    29743.23    450.10 o
   0  10   8    35110.45    35821.94    391.50 o
   2  10   8    26225.39    25217.13    340.03 o
   4  10   8    19057.86    19327.08    343.40 o
   6  10   8     8159.34     8159.16    246.97 o
   8  10   8     2345.99     2462.34    184.54 o
  10  10   8      169.56      122.07    138.81 o
  12  10   8     3918.02     3788.50    221.53 o
  14  10   8    12072.27    12411.15    341.32 o
  -9  11   8      933.38      661.83    177.50 o
  -7  11   8      255.55      456.37    177.55 o
  -5  11   8     3851.86     3544.63    250.97 o
  -3  11   8    10964.61     8675.66   1525.77 o
  -1  11   8    18515.73    17692.17    361.18 o
   1  11   8    20149.75    20234.76    420.58 o
   3  11   8    18318.94    17968.93    410.26 o
   5  11   8    13650.68    14152.47    343.13 o
   7  11   8     4266.46     4643.35    259.64 o
 -29   1   9     2481.42     2384.85    266.81 o
 -27   1   9     4194.26     4254.70    234.73 o
 -25   1   9     5671.18     5697.91    232.73 o
 -23   1   9     2097.54     2326.46    146.06 o
 -21   1   9     1899.05     1575.36    125.65 o
 -19   1   9    23969.24    23602.52    406.73 o
 -17   1   9    24366.31    24365.49    386.56 o
 -15   1   9    28971.71    28316.88    326.25 o
 -13   1   9    31404.24    30349.35    258.80 o
 -11   1   9    47235.67    46052.21    405.57 o
  -9   1   9    47757.04    49258.16    503.78 o
  -7   1   9    14587.55    14837.13    174.59 o
  -5   1   9      457.55      489.90     44.73 o
  -3   1   9    18891.07    18574.45    276.44 o
  -1   1   9    40357.06    41154.13    774.28 o
   1   1   9   113746.73   113110.66   1948.64 o
   3   1   9    57679.73    57488.93   1139.86 o
   5   1   9    28499.81    25957.41    566.72 o
   7   1   9    23887.36    22204.25    362.50 o
   9   1   9    23492.79    21190.00    321.17 o
  11   1   9     3729.09     3491.38     99.15 o
  13   1   9     2097.35     2359.72    117.68 o
  15   1   9     7379.26     6889.96    186.31 o
  17   1   9     7583.21     7153.77    200.40 o
  19   1   9     9764.89     9473.47    232.61 o
  21   1   9     5189.27     5104.93    205.36 o
  23   1   9     5239.86     5331.12    248.75 o
  25   1   9     1203.82     1237.80    156.51 o
  27   1   9      423.99      622.36    167.56 o
 -28   2   9     9143.11     9641.13    361.08 o
 -26   2   9     6806.16     6897.34    269.46 o
 -24   2   9      533.04      461.40    138.01 o
 -22   2   9       73.05      -52.00    108.70 o
 -20   2   9    12814.95    12684.80    265.52 o
 -18   2   9    30128.69    28541.85    417.87 o
 -16   2   9    87766.55    84781.27   1212.06 o
 -14   2   9   119105.67   112640.10   1653.63 o
 -12   2   9   112264.39   116353.93   1309.24 o
 -10   2   9    74111.11    70191.02    697.80 o
  -8   2   9    34961.93    38982.04    492.57 o
  -6   2   9     3429.43     2683.99     95.80 o
  -4   2   9    16236.64    15543.16    139.42 o
  -2   2   9    60096.80    66671.42    557.70 o
   0   2   9    89623.08    84512.44   1380.34 o
   2   2   9   202053.86   212013.19   2831.12 o
   4   2   9   216611.61   201579.81   2064.38 o
   6   2   9   146466.52   145853.67   1637.06 o
   8   2   9    88390.33    84779.33   1233.16 o
  10   2   9     6088.65     6097.02    150.90 o
  12   2   9     1103.65      858.63     89.46 o
  14   2   9     9721.64     8808.53    216.67 o
  16   2   9    26087.50    25058.72    411.58 o
  18   2   9    29213.38    28357.72    634.60 o
  20   2   9    19078.57    18313.97    305.84 o
  22   2   9    14499.81    14822.11    298.90 o
  24   2   9     7849.78     8253.02    282.41 o
  26   2   9     4374.85     4905.79    250.00 o
  28   2   9      261.54      457.86    174.75 o
 -29   3   9     9495.67     9703.13    384.27 o
 -27   3   9    10604.83    10366.22    365.07 o
 -25   3   9     5651.02     5600.49    255.02 o
 -23   3   9     1173.88     1083.16    154.35 o
 -21   3   9     1270.04     1063.51    130.50 o
 -19   3   9    19052.56    19008.61    276.40 o
 -17   3   9    54510.26    51792.06    581.72 o
 -15   3   9   101000.13   101462.54   1619.02 o
 -13   3   9   116156.99   116890.39   1159.23 o
 -11   3   9   116633.61   118185.90   1294.44 o
  -9   3   9    91031.30    93041.27    966.44 o
  -7   3   9    11951.83    12240.12    168.56 o
  -5   3   9     1683.73     1506.13     76.66 o
  -3   3   9    64323.79    66523.87    564.08 o
  -1   3   9    63473.43    64754.79    690.48 o
   1   3   9   165220.77   168748.08   1872.10 o
   3   3   9   156292.81   157974.61   2149.50 o
   5   3   9   171458.09   166920.34   1665.06 o
   7   3   9   107757.81   107891.27    844.49 o
   9   3   9    55667.22    57069.68    619.27 o
  11   3   9     1746.60     1399.44     89.51 o
  13   3   9      536.95      691.51     87.63 o
  15   3   9    12429.20    12395.48    228.42 o
  17   3   9    11472.27    10980.51    272.26 o
  19   3   9    32013.80    30242.46    423.86 o
  21   3   9    21326.75    20985.01    380.63 o
  23   3   9    17303.67    18558.54    381.81 o
  25   3   9     6728.79     6996.53    284.90 o
  27   3   9     1707.62     2096.37    207.30 o
 -28   4   9     4027.30     3882.64    280.13 o
 -26   4   9     5908.02     5587.76    300.96 o
 -24   4   9      577.52      696.76    144.45 o
 -22   4   9      124.36      124.51    120.27 o
 -20   4   9     4404.30     4196.81    190.82 o
 -18   4   9     5480.41     5501.17    198.11 o
 -16   4   9    22962.67    22179.17    368.95 o
 -14   4   9    20585.64    22365.72    259.59 o
 -12   4   9    37124.20    37953.04    538.89 o
 -10   4   9    35513.29    36589.66    627.19 o
  -8   4   9    29324.37    28505.69    403.29 o
  -6   4   9    13911.61    15331.43    191.73 o
  -4   4   9      203.36      209.07     44.66 o
  -2   4   9    58080.73    56376.85    398.76 o
   0   4   9    54372.33    56628.89    267.71 o
   2   4   9    81431.03    83498.69    790.61 o
   4   4   9    26245.18    26744.82    287.05 o
   6   4   9    25432.13    25155.01    317.16 o
   8   4   9    30100.05    31607.89    357.31 o
  10   4   9    26015.04    24220.40    321.26 o
  12   4   9     3514.11     3632.89    169.09 o
  14   4   9     4686.60     4635.82    190.82 o
  16   4   9    18453.77    17926.57    326.67 o
  18   4   9    17558.58    18597.33    345.77 o
  20   4   9    15904.25    14565.01    332.05 o
  22   4   9     5668.79     6123.55    259.02 o
  24   4   9     2568.73     2744.16    209.43 o
  26   4   9      608.06      752.63    176.09 o
 -27   5   9      322.49      454.79    201.97 o
 -25   5   9      350.56      271.95    159.24 o
 -23   5   9      776.36      774.71    151.78 o
 -21   5   9      414.20      352.97    132.25 o
 -19   5   9      142.51      126.98    121.05 o
 -17   5   9      209.60      199.82    114.41 o
 -15   5   9       14.41        6.08    101.08 o
 -13   5   9      131.24      210.48     97.17 o
 -11   5   9      161.52      347.35     67.77 o
  -9   5   9      189.79      242.69     74.06 o
  -7   5   9      200.56      194.49     43.60 o
  -5   5   9      940.97      983.79     55.98 o
  -3   5   9     2804.59     3033.45     85.68 o
  -1   5   9      289.04      251.64     45.99 o
   1   5   9      197.81      231.59     55.60 o
   3   5   9       16.45       98.52     64.67 o
   5   5   9      504.04      615.53     80.07 o
   7   5   9      231.88      234.34     75.78 o
   9   5   9        0.96        0.64     70.07 o
  11   5   9     2764.05     3002.51    157.52 o
  13   5   9     1685.56     1591.75    140.62 o
  15   5   9     1974.65     1630.48    150.56 o
  17   5   9      179.28      419.47    128.61 o
  19   5   9      364.84      402.97    151.11 o
  21   5   9      150.11      192.99    145.71 o
  23   5   9      145.23      169.08    153.65 o
  25   5   9       39.78       41.98    171.56 o
 -24   6   9      271.07      321.08    162.80 o
 -22   6   9     1216.72     1042.97    163.40 o
 -20   6   9     7485.92     8083.22    267.53 o
 -18   6   9    12934.32    12746.92    295.04 o
 -16   6   9    14001.62    14335.17    350.29 o
 -14   6   9    18760.44    18371.25    316.70 o
 -12   6   9    18243.86    18439.06    317.11 o
 -10   6   9    24089.40    24007.25    321.07 o
  -8   6   9    15575.66    15349.36    168.28 o
  -6   6   9      623.17      616.01     65.03 o
  -4   6   9     7797.69     7453.89    138.77 o
  -2   6   9    34637.79    34428.46    263.31 o
   0   6   9    46850.29    47432.66    396.56 o
   2   6   9    20833.46    19860.92    240.14 o
   4   6   9    17630.12    17611.55    253.48 o
   6   6   9    18019.05    18252.30    249.27 o
   8   6   9    20445.84    19791.72    262.97 o
  10   6   9    16489.98    16233.99    356.70 o
  12   6   9     3258.89     3272.92    175.56 o
  14   6   9     1049.17      929.52    139.95 o
  16   6   9     2468.45     2528.56    180.95 o
  18   6   9     5781.36     5738.83    246.51 o
  20   6   9     5342.70     6344.78    265.21 o
  22   6   9     3794.50     3862.16    239.50 o
  24   6   9     1850.99     2067.80    224.68 o
 -23   7   9      184.42       60.55    163.62 o
 -21   7   9     1215.41     1290.66    171.83 o
 -19   7   9     9063.95     9858.13    294.12 o
 -17   7   9    27697.17    27870.46    449.27 o
 -15   7   9    52238.40    51809.85    539.77 o
 -13   7   9    59575.35    59882.95    579.93 o
 -11   7   9    42468.04    43176.95    750.96 o
  -9   7   9    21189.39    20312.52    290.53 o
  -7   7   9     3662.87     3536.14    156.67 o
  -5   7   9     2118.49     2249.84    102.30 o
  -3   7   9     2407.26     2532.97    107.99 o
  -1   7   9    26418.85    26724.04    258.41 o
   1   7   9    74049.35    75053.53    556.90 o
   3   7   9    85390.73    83838.58    671.72 o
   5   7   9    93272.16    94039.38    896.00 o
   7   7   9    53475.86    53050.18    477.59 o
   9   7   9    25115.18    25227.83    365.10 o
  11   7   9     2865.15     2772.93    171.76 o
  13   7   9     1585.04     1427.06    154.55 o
  15   7   9     6451.14     6276.05    245.41 o
  17   7   9     5049.74     4770.22    234.40 o
  19   7   9    11925.52    11702.68    365.98 o
  21   7   9     9694.18    10076.40    332.03 o
 -20   8   9     3487.98     3543.33    235.55 o
 -18   8   9    10813.09    11394.63    341.09 o
 -16   8   9    28217.71    27683.43    466.87 o
 -14   8   9    38141.32    38307.02    556.90 o
 -12   8   9    40712.61    39198.93    654.25 o
 -10   8   9    35335.47    35100.56    490.21 o
  -8   8   9    21714.15    21201.06    461.52 o
  -6   8   9     1863.77     1966.14    133.78 o
  -4   8   9     1162.11     1481.15    122.65 o
  -2   8   9    21465.17    17407.12   1825.17 o
   0   8   9    30997.18    32517.24    365.92 o
   2   8   9    56291.72    54864.15    492.49 o
   4   8   9    59739.90    61187.02    468.04 o
   6   8   9    54655.64    53789.71    451.38 o
   8   8   9    22211.79    22083.67    351.82 o
  10   8   9     6144.55     6298.37    237.01 o
  12   8   9      109.57        5.84    132.04 o
  14   8   9     2700.15     2693.31    192.79 o
  16   8   9     6959.35     6747.90    272.37 o
  18   8   9    13866.03    13705.51    361.25 o
  20   8   9    16643.46    16571.36    411.01 o
 -17   9   9     3857.82     3471.33    246.98 o
 -15   9   9     5984.78     5497.69    264.30 o
 -13   9   9     8802.79     8383.34    293.33 o
 -11   9   9    11142.58    11060.52    312.93 o
  -9   9   9    14279.07    14326.70    327.68 o
  -7   9   9     5409.76     5137.06    227.98 o
  -5   9   9      694.88      564.68    137.14 o
  -3   9   9     5450.28     5501.91    234.98 o
  -1   9   9    16013.99    15752.23    264.23 o
   1   9   9    27314.62    27468.29    351.13 o
   3   9   9    14440.34    14527.09    255.84 o
   5   9   9     9569.51     9898.00    240.06 o
   7   9   9     8183.23     7813.93    247.89 o
   9   9   9     6899.90     7094.18    250.16 o
  11   9   9     1539.50     1637.70    172.65 o
  13   9   9      447.69      374.53    153.58 o
  15   9   9     9814.63     9448.00    321.55 o
  17   9   9    10445.68    10097.34    335.03 o
 -14  10   9      125.52       39.78    114.28 o
 -12  10   9      178.85      252.44    179.23 o
 -10  10   9      393.72      348.34    174.82 o
  -8  10   9      210.96      303.44    168.84 o
  -6  10   9        4.89      -29.48    149.46 o
  -4  10   9      358.04      462.09    149.25 o
  -2  10   9      310.63      386.59    131.33 o
   0  10   9       26.98        8.20    120.44 o
   2  10   9      646.97      565.70    141.59 o
   4  10   9      419.42      620.33    158.16 o
   6  10   9      588.91      508.72    151.45 o
   8  10   9      109.69      177.81    140.87 o
  10  10   9      202.69      229.48    146.62 o
  12  10   9      633.18      584.36    166.49 o
  -7  11   9     2056.99     1906.13    227.64 o
  -5  11   9      133.95       53.32    169.05 o
  -3  11   9      816.80      717.98    148.79 o
  -1  11   9     3846.92     3729.93    216.95 o
   1  11   9     6334.44     7005.40    291.55 o
   3  11   9     8372.68     8838.38    337.88 o
   5  11   9     6974.31     7657.49    351.93 o
 -28   0  10    30224.76    29621.55    879.08 o
 -26   0  10    34998.04    34581.20    702.19 o
 -24   0  10    21018.02    21406.92    602.07 o
 -22   0  10     4985.73     4816.82    267.54 o
 -20   0  10      226.08      258.74    133.56 o
 -18   0  10    18914.31    17314.82    354.95 o
 -16   0  10    27618.64    28392.86    369.66 o
 -14   0  10    44862.10    42660.28    693.83 o
 -12   0  10    82459.18    81981.55   1251.33 o
 -10   0  10    87879.52    88635.99    622.87 o
  -8   0  10   177416.02   177397.84   1617.94 o
  -6   0  10   123847.58   129662.58    877.65 o
  -4   0  10    25415.31    25585.50    542.24 o
  -2   0  10     2486.84     2324.90    112.61 o
   0   0  10    35221.46    37450.41   1038.44 o
   2   0  10    98313.32    99109.77   3225.41 o
   4   0  10   140504.42   142325.72   3104.04 o
   6   0  10   131002.67   134672.19    979.69 o
   8   0  10    55051.64    55324.68    546.95 o
  10   0  10    61515.06    58788.99   1016.29 o
  12   0  10    11079.26    10447.46    303.79 o
  14   0  10     8308.86     8116.17    278.47 o
  16   0  10    15930.30    16414.98    378.71 o
  18   0  10    42719.97    40601.34    822.28 o
  20   0  10    51534.87    50651.19   1388.81 o
  22   0  10    35057.13    35247.46   1002.19 o
  24   0  10    16979.44    15998.55    495.44 o
  26   0  10     9069.40     9628.93    404.39 o
  28   0  10     2887.90     3660.75    308.87 o
 -29   1  10    11813.79    12623.87    447.74 o
 -27   1  10    14604.46    14601.12    392.14 o
 -25   1  10    13031.70    12907.39    328.82 o
 -23   1  10    10578.39    10905.34    270.81 o
 -21   1  10    18477.39    17237.82    279.75 o
 -19   1  10     1248.06     1585.48    117.47 o
 -17   1  10     7099.03     6850.04    159.18 o
 -15   1  10    44592.60    44726.64    392.21 o
 -13   1  10    66117.77    62391.92    638.45 o
 -11   1  10    79313.85    78286.13    823.43 o
  -9   1  10    77458.02    74796.98    706.52 o
  -7   1  10    82794.69    88102.09   1057.11 o
  -5   1  10    21784.72    21014.24    293.99 o
  -3   1  10     3685.81     4320.45     96.81 o
  -1   1  10     4305.19     4592.11    108.62 o
   1   1  10    13803.67    14290.83    174.45 o
   3   1  10    80842.09    80775.40   1398.20 o
   5   1  10    69438.88    66837.04   1230.69 o
   7   1  10    63692.38    61373.79   1019.70 o
   9   1  10    34608.45    32406.81    490.00 o
  11   1  10     9609.69     9489.11    172.14 o
  13   1  10      865.92      848.64    112.09 o
  15   1  10     2606.73     2664.73    137.47 o
  17   1  10    10926.58    11049.17    264.09 o
  19   1  10    11787.77    11058.35    281.72 o
  21   1  10    21959.12    22784.89    577.87 o
  23   1  10    15169.57    14848.21    310.85 o
  25   1  10    10237.53    10265.66    315.35 o
  27   1  10     2772.94     3340.79    229.14 o
 -28   2  10     1552.71     1845.65    250.28 o
 -26   2  10     2431.12     2390.59    201.94 o
 -24   2  10     2721.59     2921.02    199.85 o
 -22   2  10     1154.65     1114.12    152.41 o
 -20   2  10     2361.59     2308.02    134.75 o
 -18   2  10       57.38       18.74     86.53 o
 -16   2  10      111.63        6.14     72.05 o
 -14   2  10     9146.92     9028.84    174.56 o
 -12   2  10    21238.02    20091.69    200.76 o
 -10   2  10    14259.00    15151.90    196.83 o
  -8   2  10     2369.99     1934.35    209.35 o
  -6   2  10      323.59      446.31     62.43 o
  -4   2  10       26.28       78.22     35.29 o
  -2   2  10    17884.21    20636.30    251.92 o
   0   2  10      658.39      749.02     56.93 o
   2   2  10     2042.00     1846.90     84.14 o
   4   2  10    21629.82    21288.89    271.55 o
   6   2  10    16951.80    16132.41    231.65 o
   8   2  10     3888.25     3843.51    111.64 o
  10   2  10     1548.52     1413.23     89.15 o
  12   2  10       49.52      169.13     77.09 o
  14   2  10      149.18       78.19     83.57 o
  16   2  10     4814.12     5054.66    179.06 o
  18   2  10     2126.77     2141.88    151.55 o
  20   2  10     2607.02     2547.41    157.86 o
  22   2  10     4937.93     4931.79    240.09 o
  24   2  10     1117.51     1194.88    174.89 o
  26   2  10      391.41      415.44    166.26 o
 -27   3  10     1258.20     1607.84    219.91 o
 -25   3  10      905.87      991.34    170.26 o
 -23   3  10      908.31      806.94    155.34 o
 -21   3  10      370.98      463.60    118.48 o
 -19   3  10      542.72      447.53    107.97 o
 -17   3  10      175.62      121.69     86.00 o
 -15   3  10     2829.78     2875.07    138.60 o
 -13   3  10    15288.36    15961.87    184.60 o
 -11   3  10    16432.60    16916.29    253.06 o
  -9   3  10     4788.69     4054.71    116.46 o
  -7   3  10      493.27      671.07     62.12 o
  -5   3  10      289.62      298.14     63.18 o
  -3   3  10     4587.79     5183.54     99.55 o
  -1   3  10     3630.39     2820.96    209.11 o
   1   3  10     1650.55     2193.48     80.06 o
   3   3  10     4661.12     4686.73    115.98 o
   5   3  10    11474.54    10915.75    162.21 o
   7   3  10    12354.25    12719.94    226.55 o
   9   3  10     6250.56     6179.25    118.12 o
  11   3  10      716.70     1003.87     87.02 o
  13   3  10      660.57      959.55     96.59 o
  15   3  10     1707.49     1920.63    144.85 o
  17   3  10      150.77      324.51    118.26 o
  19   3  10     2172.96     2331.65    196.39 o
  21   3  10     2976.85     3243.17    203.20 o
  23   3  10     3150.93     3473.45    215.72 o
  25   3  10      837.01     1110.34    180.88 o
  27   3  10      121.57      230.60    167.75 o
 -26   4  10    12275.21    12538.19    396.20 o
 -24   4  10    13076.57    14200.46    358.28 o
 -22   4  10     6239.04     6625.92    239.33 o
 -20   4  10      244.95      354.97    120.00 o
 -18   4  10      949.92     1047.91    128.25 o
 -16   4  10     7363.28     7192.85    231.68 o
 -14   4  10    32098.13    31443.94    447.39 o
 -12   4  10    47685.18    47730.11    450.69 o
 -10   4  10    49493.61    49334.35    578.09 o
  -8   4  10    35730.92    34167.89    437.15 o
  -6   4  10    25199.80    25541.09    234.45 o
  -4   4  10    23471.38    23222.81    180.62 o
  -2   4  10      253.73      208.78     43.70 o
   0   4  10    11582.34    11729.57    138.94 o
   2   4  10    30550.77    29452.37    415.56 o
   4   4  10    33085.77    33603.97    353.00 o
   6   4  10    37278.38    36698.40    311.53 o
   8   4  10    28726.84    27848.47    273.10 o
  10   4  10    15757.92    16024.78    319.70 o
  12   4  10      333.88      334.67    103.12 o
  14   4  10      245.64      266.33    111.44 o
  16   4  10     4888.87     5031.96    212.43 o
  18   4  10    11662.19    11392.59    292.84 o
  20   4  10    22097.66    22121.49    426.69 o
  22   4  10    15007.72    15145.62    360.50 o
  24   4  10     9607.94     9426.70    318.03 o
  26   4  10     2485.44     2774.88    232.62 o
 -25   5  10    24501.58    25261.38    519.26 o
 -23   5  10    18472.00    18017.90    358.92 o
 -21   5  10     7403.18     7699.36    257.76 o
 -19   5  10       11.99       36.06    118.52 o
 -17   5  10     5163.33     5299.65    231.60 o
 -15   5  10    27260.94    26195.62    465.83 o
 -13   5  10    43558.91    42088.00    549.65 o
 -11   5  10    63418.40    62389.84    520.16 o
  -9   5  10    77480.13    77345.86    995.95 o
  -7   5  10    68655.55    68730.77    785.43 o
  -5   5  10    24054.85    23554.36    219.95 o
  -3   5  10    12793.57    13433.01    137.60 o
  -1   5  10     7997.41     7208.45    559.08 o
   1   5  10    27371.96    27975.39    233.02 o
   3   5  10    48017.75    47551.23    536.94 o
   5   5  10    56036.60    56623.89    836.87 o
   7   5  10    37357.48    36842.15    565.27 o
   9   5  10    29828.17    29636.40    367.45 o
  11   5  10    13193.53    12681.20    271.40 o
  13   5  10      400.64      454.73    118.48 o
  15   5  10     3495.87     3138.75    179.62 o
  17   5  10    20644.02    19235.21    359.08 o
  19   5  10    22032.26    21597.48    392.41 o
  21   5  10    19074.48    18793.66    414.08 o
  23   5  10    10827.94    11498.18    341.92 o
  25   5  10     5506.98     6140.84    291.66 o
 -24   6  10    11464.55    11921.53    354.30 o
 -22   6  10     6090.00     5851.35    255.47 o
 -20   6  10     1786.38     1972.32    175.51 o
 -18   6  10      265.48      156.82    125.54 o
 -16   6  10     6452.10     6048.53    230.28 o
 -14   6  10    43880.23    42868.43    461.76 o
 -12   6  10    49720.31    47939.00    521.30 o
 -10   6  10    60597.61    60216.40    747.55 o
  -8   6  10    31800.46    31399.73    361.08 o
  -6   6  10    18110.74    18727.71    215.36 o
  -4   6  10     9358.96     8896.23    140.91 o
  -2   6  10      193.34      282.63     60.29 o
   0   6  10    16751.50    18145.99    204.27 o
   2   6  10    24045.44    23217.39    265.41 o
   4   6  10    52400.68    54610.59    403.05 o
   6   6  10    50018.94    49469.20    468.75 o
   8   6  10    37072.50    37890.34    357.16 o
  10   6  10    16292.59    16082.94    304.22 o
  12   6  10     1731.34     1566.40    146.13 o
  14   6  10       79.21       41.38    116.19 o
  16   6  10     5213.92     4788.56    221.93 o
  18   6  10     9692.04     8662.08    283.90 o
  20   6  10    17524.97    16724.62    411.74 o
  22   6  10    14031.62    14131.67    367.47 o
 -23   7  10      586.05      618.77    179.80 o
 -21   7  10      211.96       12.66    145.22 o
 -19   7  10       29.94     -134.07    134.07 o
 -17   7  10      221.20      209.09    131.89 o
 -15   7  10     4348.59     4137.29    205.67 o
 -13   7  10    12281.11    12302.46    303.57 o
 -11   7  10    15360.20    14961.57    315.75 o
  -9   7  10     9818.23     9791.54    316.01 o
  -7   7  10     5067.56     4755.29    173.89 o
  -5   7  10     2037.63     2178.62    123.22 o
  -3   7  10     1075.59     1252.18     83.48 o
  -1   7  10     6170.83     6280.18    150.11 o
   1   7  10    16006.20    15882.92    240.21 o
   3   7  10    20347.54    20168.29    272.62 o
   5   7  10    22505.36    23276.12    297.46 o
   7   7  10     8111.41     7901.43    206.73 o
   9   7  10     7348.10     7229.66    237.50 o
  11   7  10      672.20      549.78    131.39 o
  13   7  10        7.93      -67.30    122.98 o
  15   7  10       59.69       27.68    130.46 o
  17   7  10      606.13      453.20    146.86 o
  19   7  10     2244.36     2137.97    198.36 o
  21   7  10     5001.13     4648.65    254.95 o
 -20   8  10       93.07      118.62    154.40 o
 -18   8  10       95.06       29.86    147.77 o
 -16   8  10      413.02      444.90    149.75 o
 -14   8  10     1862.03     2211.27    188.47 o
 -12   8  10     4506.39     4579.36    229.93 o
 -10   8  10     2053.22     1881.78    170.32 o
  -8   8  10      654.41      674.86    137.01 o
  -6   8  10       82.42       55.00    100.60 o
  -4   8  10       76.22        6.49    103.76 o
  -2   8  10      555.08      645.82     96.69 o
   0   8  10       41.53       55.17     85.14 o
   2   8  10      911.75      970.23    109.27 o
   4   8  10      417.28      384.62    104.78 o
   6   8  10     1117.00     1147.13    123.99 o
   8   8  10      166.46      206.74    125.65 o
  10   8  10       45.84       30.56    124.36 o
  12   8  10       99.97      118.26    131.71 o
  14   8  10      267.89      300.09    149.94 o
  16   8  10      252.86      166.05    151.11 o
  18   8  10       31.14       60.80    160.40 o
 -17   9  10     2475.58     2629.62    232.48 o
 -15   9  10     7342.35     7187.73    294.36 o
 -13   9  10    11945.23    12456.97    338.85 o
 -11   9  10    19175.91    19741.73    392.61 o
  -9   9  10    20041.55    18451.41    421.75 o
  -7   9  10    13857.61    13676.17    376.24 o
  -5   9  10     6237.34     6265.29    252.23 o
  -3   9  10     1924.15     1805.88    159.01 o
  -1   9  10      101.03      131.87    108.59 o
   1   9  10     6190.87     6143.79    228.56 o
   3   9  10    17923.22    17554.45    308.98 o
   5   9  10    17906.59    18232.74    300.87 o
   7   9  10    13665.50    13602.85    308.51 o
   9   9  10     5383.78     5973.41    245.22 o
  11   9  10     3827.45     3826.48    218.19 o
  13   9  10      942.65     1018.27    173.77 o
  15   9  10      750.67      743.80    179.79 o
 -12  10  10    21473.88    22350.20    499.15 o
 -10  10  10    27940.58    26974.49    530.90 o
  -8  10  10    30473.80    29408.97    537.55 o
  -6  10  10    21833.69    21789.27    469.47 o
  -4  10  10     3095.43     2892.67    191.55 o
  -2  10  10     1269.97      697.55    206.74 o
   0  10  10    10725.67    10790.49    300.11 o
   2  10  10    16806.16    16645.82    376.29 o
   4  10  10    20043.78    20927.33    356.04 o
   6  10  10    18783.14    18848.71    384.07 o
   8  10  10    14357.60    14841.18    386.92 o
  10  10  10     9215.53     9550.72    349.12 o
  12  10  10     3103.60     3265.12    229.21 o
  -5  11  10     2551.02     2584.56    227.86 o
  -3  11  10      127.80     -106.86    140.13 o
  -1  11  10      650.68      639.08    176.30 o
   1  11  10     4703.85     4770.56    258.28 o
   3  11  10    16317.07    16037.83    414.65 o
 -29   1  11      884.88      757.66    228.05 o
 -27   1  11     3378.67     3589.33    249.46 o
 -25   1  11     7649.75     7845.20    325.08 o
 -23   1  11     6874.99     7484.43    265.18 o
 -21   1  11     3606.18     3853.73    178.82 o
 -19   1  11     4863.36     4480.58    169.65 o
 -17   1  11     2117.71     2134.57    108.03 o
 -15   1  11      161.99      206.85     69.11 o
 -13   1  11     5868.60     5426.26    125.78 o
 -11   1  11    21048.13    22430.19    197.48 o
  -9   1  11    33765.40    31480.33    276.19 o
  -7   1  11    29591.71    30798.49    292.88 o
  -5   1  11    31817.83    29003.54    404.84 o
  -3   1  11     2554.90     2967.16     90.11 o
  -1   1  11     7029.59     7997.97    144.55 o
   1   1  11    22978.80    21979.08    321.59 o
   3   1  11     7268.27     7350.34    155.83 o
   5   1  11    15668.52    14174.72    332.03 o
   7   1  11    18435.43    17931.72    291.42 o
   9   1  11    44386.70    41616.67    510.59 o
  11   1  11    38189.50    37172.40    322.39 o
  13   1  11     7186.96     6881.25    164.21 o
  15   1  11      224.94      172.38     96.09 o
  17   1  11     3235.78     3115.36    175.83 o
  19   1  11     8051.43     7749.27    232.08 o
  21   1  11     9211.53     8928.53    255.83 o
  23   1  11     6654.18     6792.49    248.14 o
  25   1  11     4092.68     4676.38    248.48 o
  27   1  11     1841.70     2201.14    215.33 o
 -28   2  11     8764.80     9027.78    357.34 o
 -26   2  11    13428.33    12785.19    344.58 o
 -24   2  11    17811.94    17555.95    370.42 o
 -22   2  11    15119.26    14593.45    328.45 o
 -20   2  11    10978.73    10908.00    315.34 o
 -18   2  11     1102.55     1093.76    109.92 o
 -16   2  11     2542.87     2414.37    122.26 o
 -14   2  11    19451.25    18384.47    219.07 o
 -12   2  11    45225.23    45272.03    503.93 o
 -10   2  11    95945.32    95535.59   1015.05 o
  -8   2  11    70143.05    70054.03    605.21 o
  -6   2  11    60582.95    59247.77    789.96 o
  -4   2  11    20851.91    21877.39    250.34 o
  -2   2  11     9815.82     9535.01    172.21 o
   0   2  11     5265.14     5380.81    145.95 o
   2   2  11    31544.42    32284.98    474.12 o
   4   2  11   131766.45   125512.46   1731.29 o
   6   2  11   176773.59   173764.33   2624.36 o
   8   2  11   137035.17   130838.11   1944.60 o
  10   2  11    83983.48    82874.46   1261.01 o
  12   2  11    26575.86    25823.41    392.97 o
  14   2  11     4433.43     4382.94    163.05 o
  16   2  11      268.36      452.43    103.66 o
  18   2  11     1895.54     2041.71    160.97 o
  20   2  11    14933.97    15092.78    338.81 o
  22   2  11    25431.78    24891.48    432.33 o
  24   2  11    30533.17    31827.73   1005.42 o
  26   2  11    17958.03    19215.26    451.47 o
 -27   3  11    12310.41    12953.64    365.74 o
 -25   3  11    13520.80    13045.58    352.99 o
 -23   3  11    13002.21    13452.93    340.54 o
 -21   3  11    10857.67    10771.46    321.84 o
 -19   3  11     8350.44     8228.07    231.06 o
 -17   3  11      191.82       92.83     99.89 o
 -15   3  11     7868.24     7540.77    207.89 o
 -13   3  11    48471.06    47977.98    495.53 o
 -11   3  11    79834.95    79211.43    732.81 o
  -9   3  11    90325.30    90119.58    969.54 o
  -7   3  11    87233.08    87662.11    485.98 o
  -5   3  11    45672.14    45279.71    343.28 o
  -3   3  11    16086.68    15993.52    165.12 o
  -1   3  11      846.86      888.33    102.19 o
   1   3  11    15879.97    16348.50    227.86 o
   3   3  11    74229.29    75020.52   1049.25 o
   5   3  11   162506.17   163731.91   1346.58 o
   7   3  11   160381.84   155781.69   1820.60 o
   9   3  11    96650.93    98000.39   1479.03 o
  11   3  11    54988.25    53277.71    647.43 o
  13   3  11    16714.15    15752.48    293.73 o
  15   3  11     4979.15     4876.40    206.26 o
  17   3  11     1123.43     1079.86    144.92 o
  19   3  11     6717.07     6648.36    301.99 o
  21   3  11    15438.15    15337.37    356.31 o
  23   3  11    20311.67    20441.71    418.06 o
  25   3  11    19290.18    20654.46    432.99 o
 -26   4  11     7379.21     7131.74    314.23 o
 -24   4  11    11670.93    11498.13    344.01 o
 -22   4  11    10615.65    10778.36    285.18 o
 -20   4  11     1256.99     1379.11    149.60 o
 -18   4  11      787.42      653.36    125.83 o
 -16   4  11     2505.82     2311.47    146.08 o
 -14   4  11     3869.47     3604.51    166.96 o
 -12   4  11    15173.09    14811.40    267.02 o
 -10   4  11    32645.92    33000.88    365.35 o
  -8   4  11    59019.51    58459.48    528.75 o
  -6   4  11    40130.26    40591.50    322.97 o
  -4   4  11     7230.09     7558.04    117.93 o
  -2   4  11      340.90      245.25     46.44 o
   0   4  11     3334.31     3332.46     98.44 o
   2   4  11    15530.54    15732.53    201.12 o
   4   4  11    17457.63    18003.18    263.37 o
   6   4  11    34110.75    33314.50    310.82 o
   8   4  11    41733.40    40857.88    351.88 o
  10   4  11    43258.12    43578.00    608.54 o
  12   4  11    22778.46    22033.14    335.75 o
  14   4  11     9617.93     9317.64    252.46 o
  16   4  11       89.08      154.21    117.72 o
  18   4  11     2356.23     2581.73    183.14 o
  20   4  11     6378.66     6294.59    283.05 o
  22   4  11     9610.88     8882.46    323.00 o
  24   4  11     8673.67     8758.92    315.62 o
 -25   5  11      141.46      407.91    195.10 o
 -23   5  11      298.69      406.24    152.54 o
 -21   5  11      472.67      514.28    144.75 o
 -19   5  11       88.27       80.06    123.11 o
 -17   5  11      152.50       70.90    109.73 o
 -15   5  11       27.68      -39.49    105.23 o
 -13   5  11      271.01      291.42    107.26 o
 -11   5  11      836.84      877.04    115.06 o
  -9   5  11      114.88      266.27     83.30 o
  -7   5  11     1293.45     1100.94     96.98 o
  -5   5  11       28.72       67.86     59.41 o
  -3   5  11     2764.24     2686.31     83.83 o
  -1   5  11     1552.18     1342.89     93.82 o
   1   5  11       20.01       -8.36     58.24 o
   3   5  11      996.42      939.71     91.05 o
   5   5  11       54.24      159.85     81.16 o
   7   5  11      232.84      250.49     82.69 o
   9   5  11      489.96      419.69     87.75 o
  11   5  11        4.15       48.32    101.29 o
  13   5  11      517.90      430.86    120.15 o
  15   5  11       94.71       57.40    115.52 o
  17   5  11      337.06      321.71    132.32 o
  19   5  11      156.24      324.32    140.91 o
  21   5  11       34.40      104.78    150.17 o
  23   5  11       14.33       74.06    163.69 o
 -24   6  11     4141.46     4885.94    266.39 o
 -22   6  11     1960.05     1975.45    193.01 o
 -20   6  11      183.03      217.80    139.72 o
 -18   6  11      750.38      892.89    149.23 o
 -16   6  11     2375.99     2142.20    169.40 o
 -14   6  11     4356.27     4222.80    193.33 o
 -12   6  11     8673.16     8500.63    255.95 o
 -10   6  11    15481.63    15670.39    304.86 o
  -8   6  11    17736.52    17274.85    299.35 o
  -6   6  11    21457.04    21750.37    311.61 o
  -4   6  11    10581.70    10187.09    174.75 o
  -2   6  11      257.83      475.49     69.64 o
   0   6  11     8312.83     8343.41    174.99 o
   2   6  11    28077.88    28745.79    297.14 o
   4   6  11    35869.60    33595.67    420.81 o
   6   6  11    23877.93    25174.29    301.73 o
   8   6  11    29696.14    28691.90    538.30 o
  10   6  11    25170.13    25116.66    371.75 o
  12   6  11    14673.54    14344.50    310.46 o
  14   6  11     4806.70     5247.76    226.38 o
  16   6  11      136.44      101.50    133.61 o
  18   6  11     1185.73     1199.50    164.40 o
  20   6  11     2323.66     2470.71    220.00 o
  22   6  11     4266.24     4925.66    262.68 o
 -21   7  11     5765.41     5884.22    268.88 o
 -19   7  11     2692.22     2800.14    202.09 o
 -17   7  11        9.72      -41.66    131.86 o
 -15   7  11     4195.88     4322.83    212.14 o
 -13   7  11    17660.26    17911.69    351.24 o
 -11   7  11    32295.30    31473.45    433.04 o
  -9   7  11    37650.92    36843.21    481.84 o
  -7   7  11    27903.30    27150.93    512.23 o
  -5   7  11    13028.18    13321.77    230.02 o
  -3   7  11     1562.04     1367.39    125.63 o
  -1   7  11      148.94      191.59     60.74 o
   1   7  11     1812.06     2205.96    121.91 o
   3   7  11    23415.10    22748.61    290.46 o
   5   7  11    56843.25    57066.03    644.94 o
   7   7  11    76471.58    77402.86    758.96 o
   9   7  11    50487.08    49279.43    567.67 o
  11   7  11    18099.49    17860.53    341.68 o
  13   7  11     6877.48     6917.96    259.26 o
  15   7  11     2488.15     2659.13    196.34 o
  17   7  11      315.52      399.12    155.52 o
  19   7  11     2841.24     2630.40    216.36 o
 -20   8  11     6081.37     6201.56    283.83 o
 -18   8  11     3495.73     3440.83    236.69 o
 -16   8  11       78.13      135.87    147.51 o
 -14   8  11     6150.17     6071.13    266.78 o
 -12   8  11    24488.35    23890.00    421.77 o
 -10   8  11    35917.85    35897.13    514.29 o
  -8   8  11    32152.92    30361.67    616.63 o
  -6   8  11    20072.27    19766.12    357.54 o
  -4   8  11     8424.45     7929.95    220.74 o
  -2   8  11     1247.93     1318.20    136.57 o
   0   8  11      745.67      854.28    116.51 o
   2   8  11    10027.62    10097.53    239.84 o
   4   8  11    26150.64    26204.96    355.68 o
   6   8  11    37510.91    38480.14    404.11 o
   8   8  11    37270.92    36791.57    458.19 o
  10   8  11    26059.25    26447.89    413.76 o
  12   8  11    11111.15    11221.35    307.46 o
  14   8  11     4311.40     4581.45    240.24 o
  16   8  11       17.06       -8.35    152.97 o
  18   8  11     3395.99     3266.65    230.66 o
 -17   9  11       30.03      -69.95    160.90 o
 -15   9  11     1284.50     1508.63    197.83 o
 -13   9  11     3025.99     3178.54    223.03 o
 -11   9  11     9843.00     9351.15    349.59 o
  -9   9  11    14960.80    14922.97    402.29 o
  -7   9  11    18025.22    17484.48    422.95 o
  -5   9  11    14104.67    13817.05    309.81 o
  -3   9  11     3239.81     3137.43    174.53 o
  -1   9  11      380.61      434.47    128.94 o
   1   9  11     2493.21     2644.21    188.54 o
   3   9  11     5621.38     5369.98    210.68 o
   5   9  11     8815.12     8856.71    298.96 o
   7   9  11    11986.28    11671.21    333.74 o
   9   9  11    13516.76    13507.08    328.76 o
  11   9  11    10152.80    10286.72    312.06 o
  13   9  11     2540.67     2914.91    217.99 o
  15   9  11      549.49      581.26    185.40 o
 -12  10  11     1044.67     1090.56    221.28 o
 -10  10  11      845.17      821.14    203.87 o
  -8  10  11      199.94      285.03    189.84 o
  -6  10  11      940.15     1301.84    193.22 o
  -4  10  11     2096.87     2061.12    183.42 o
  -2  10  11      923.04      862.97    155.29 o
   0  10  11      265.41       74.11    138.42 o
   2  10  11      204.20      399.84    157.91 o
   4  10  11       41.78      133.35    158.73 o
   6  10  11      444.33      595.18    161.65 o
   8  10  11      588.28      772.49    181.91 o
  10  10  11      684.37      591.67    186.13 o
 -28   0  12     9126.47     8291.38    566.31 o
 -26   0  12    18475.71    18716.87    700.22 o
 -24   0  12    34453.24    32896.89   1043.28 o
 -22   0  12    55741.01    56579.96    931.47 o
 -20   0  12    26712.78    25917.96    465.39 o
 -18   0  12     6350.57     6395.80    262.82 o
 -16   0  12     3234.45     2620.46    175.61 o
 -14   0  12    24182.95    24822.90    432.75 o
 -12   0  12    34220.03    32286.10    547.41 o
 -10   0  12   101809.67   101720.58    685.39 o
  -8   0  12   211222.78   212159.75   1313.51 o
  -6   0  12   272156.53   284020.94   5312.98 o
  -4   0  12   168692.66   151060.94  16267.51 o
  -2   0  12   103731.90   108973.03   3308.19 o
   0   0  12    11094.29    10290.43    372.91 o
   2   0  12     3052.49     3056.72    158.74 o
   4   0  12    12244.55    14760.41    604.31 o
   6   0  12    48823.94    46620.04    786.97 o
   8   0  12    83365.26    88002.41    849.06 o
  10   0  12    88030.81    81699.98   1238.75 o
  12   0  12   154022.72   152991.83   2490.58 o
  14   0  12    36868.66    36116.27    748.54 o
  16   0  12    21412.35    20892.72    567.14 o
  18   0  12     2057.44     2056.49    212.01 o
  20   0  12      414.31      537.11    186.45 o
  22   0  12     1771.08     1762.90    235.45 o
  24   0  12     5598.18     5781.21    357.33 o
  26   0  12    14053.80    13325.90    590.10 o
 -27   1  12     7726.19     8004.45    387.46 o
 -25   1  12    12737.41    12502.77    374.33 o
 -23   1  12    24383.93    23274.48    454.98 o
 -21   1  12    19188.92    19451.10    362.05 o
 -19   1  12     7277.07     6632.60    211.85 o
 -17   1  12     4239.69     4898.80    159.36 o
 -15   1  12      265.94      255.99     71.59 o
 -13   1  12    13486.03    12453.92    164.84 o
 -11   1  12    46911.72    46666.98    441.28 o
  -9   1  12   129001.71   131886.00   1594.65 o
  -7   1  12    88761.49    92034.81   1000.58 o
  -5   1  12    84633.29    82454.38   1491.26 o
  -3   1  12    79547.94    80605.13   1196.73 o
  -1   1  12    60817.45    61935.45    765.12 o
   1   1  12     1484.17     1264.77     82.68 o
   3   1  12     1493.95     1819.88     92.69 o
   5   1  12    26142.39    24711.09    353.73 o
   7   1  12    48194.53    48505.57    729.83 o
   9   1  12    57623.29    55432.37    762.98 o
  11   1  12    62471.07    61934.39    881.85 o
  13   1  12    41226.42    39821.51    526.89 o
  15   1  12     9008.92     9436.36    231.74 o
  17   1  12     3987.09     3587.28    175.84 o
  19   1  12       12.46        6.60    112.04 o
  21   1  12     2396.50     2528.83    173.74 o
  23   1  12     3233.42     3937.20    232.32 o
  25   1  12     5316.31     5317.81    274.14 o
 -28   2  12      683.24      717.62    238.68 o
 -26   2  12      706.65      758.18    194.16 o
 -24   2  12     1300.72     1241.52    177.76 o
 -22   2  12     4396.59     4567.19    228.46 o
 -20   2  12     5160.41     5217.94    230.27 o
 -18   2  12     4335.84     4505.43    164.24 o
 -16   2  12     1763.49     1889.20    106.81 o
 -14   2  12      286.10      194.58     76.94 o
 -12   2  12     2380.83     2245.35     86.02 o
 -10   2  12     9667.80     9805.74    172.92 o
  -8   2  12     5093.51     5180.01    158.55 o
  -6   2  12    10095.82     9791.84    252.70 o
  -4   2  12     5091.02     5398.43    165.32 o
  -2   2  12     8144.47     7669.75    193.55 o
   0   2  12      673.75      713.34     65.98 o
   2   2  12        2.85        0.62     60.11 o
   4   2  12       89.01      167.40     66.75 o
   6   2  12     2624.33     2522.47    108.31 o
   8   2  12     6423.26     6492.59    151.24 o
  10   2  12     8064.80     7365.49    157.27 o
  12   2  12     7295.52     6967.54    220.94 o
  14   2  12      208.34      139.94     93.86 o
  16   2  12     1919.42     1777.15    136.99 o
  18   2  12      377.09      383.45    135.55 o
  20   2  12      250.13      155.04    140.17 o
  22   2  12     1558.32     1352.54    182.84 o
  24   2  12     3066.42     3567.26    234.25 o
  26   2  12     1125.14     1063.83    194.69 o
 -27   3  12      530.76      407.43    202.64 o
 -25   3  12     1829.78     2131.76    206.40 o
 -23   3  12     2256.40     2490.60    202.96 o
 -21   3  12     1574.72     1846.27    181.67 o
 -19   3  12     2283.07     2649.04    163.19 o
 -17   3  12      920.41      785.62    117.90 o
 -15   3  12     2046.20     1741.70    132.93 o
 -13   3  12     8110.96     7290.65    183.69 o
 -11   3  12    23233.04    23624.60    308.11 o
  -9   3  12    10468.10     9466.87    174.73 o
  -7   3  12     8430.22     8370.78    162.47 o
  -5   3  12     4502.14     4265.77    150.46 o
  -3   3  12     6143.63     6223.87    147.20 o
  -1   3  12     3360.36     2197.83    241.22 o
   1   3  12     2634.39     2629.08     96.04 o
   3   3  12       50.44      165.74     62.71 o
   5   3  12      120.28      230.99     62.62 o
   7   3  12     9293.75     9352.93    155.07 o
   9   3  12     6560.04     6053.27    160.61 o
  11   3  12     5737.42     5740.62    206.03 o
  13   3  12     4016.50     3620.42    178.14 o
  15   3  12     2220.72     2219.78    162.70 o
  17   3  12      481.79      587.53    135.11 o
  19   3  12      932.94     1066.22    160.63 o
  21   3  12      115.83      105.38    145.40 o
  23   3  12      188.35      273.09    165.29 o
  25   3  12      242.73      611.63    180.55 o
 -26   4  12    11985.88    12921.63    383.81 o
 -24   4  12    16117.14    17152.40    408.08 o
 -22   4  12    13634.12    13585.29    312.37 o
 -20   4  12    10846.14    10849.84    280.97 o
 -18   4  12     7248.95     7089.80    233.89 o
 -16   4  12      247.24      223.61    111.03 o
 -14   4  12     4052.14     3523.79    168.47 o
 -12   4  12    22360.46    21053.34    329.50 o
 -10   4  12    48383.65    48599.34    503.22 o
  -8   4  12    72630.05    70502.58    579.97 o
  -6   4  12    88763.05    89490.11    619.78 o
  -4   4  12    73755.99    73053.02    795.06 o
  -2   4  12    34662.65    35323.16    384.31 o
   0   4  12    17031.42    16607.25    270.71 o
   2   4  12      657.46      747.40     72.59 o
   4   4  12     9361.11     9380.01    185.74 o
   6   4  12    22973.92    22418.36    267.73 o
   8   4  12    41886.83    41698.30    579.44 o
  10   4  12    28808.44    27256.94    364.41 o
  12   4  12    28847.74    27539.43    377.13 o
  14   4  12    20488.71    19182.22    341.76 o
  16   4  12     8709.44     8881.46    267.84 o
  18   4  12     1109.53     1099.58    157.73 o
  20   4  12       86.12      168.29    149.26 o
  22   4  12     1925.71     2108.77    202.53 o
  24   4  12     2360.73     2504.95    218.86 o
 -25   5  12    17226.03    18420.45    439.64 o
 -23   5  12    23842.75    24975.66    541.33 o
 -21   5  12    18778.95    19907.00    372.76 o
 -19   5  12    12628.34    13241.37    306.73 o
 -17   5  12     1350.66     1358.00    148.86 o
 -15   5  12      239.07      223.60    115.08 o
 -13   5  12     3115.73     3301.67    167.14 o
 -11   5  12    19758.78    20758.51    322.54 o
  -9   5  12    64199.26    65537.38    722.39 o
  -7   5  12   116220.33   116587.08   1139.27 o
  -5   5  12   180259.81   181200.45   1684.37 o
  -3   5  12    52810.97    51594.07    347.95 o
  -1   5  12    16473.88    16761.74    205.35 o
   1   5  12      140.35      127.04     64.56 o
   3   5  12     1060.05     1017.93     95.05 o
   5   5  12     8698.17     9374.33    195.25 o
   7   5  12    26890.73    25986.04    297.41 o
   9   5  12    50312.82    48944.80    479.54 o
  11   5  12    48246.85    46389.79    600.55 o
  13   5  12    41940.06    39920.23    475.95 o
  15   5  12    18638.19    18341.49    347.99 o
  17   5  12     2755.34     3071.91    194.74 o
  19   5  12     1343.58     1119.03    165.79 o
  21   5  12     2142.90     1939.45    217.64 o
  23   5  12     3724.55     4008.16    252.59 o
 -24   6  12     9853.60     9836.30    320.14 o
 -22   6  12    13195.28    12907.57    339.55 o
 -20   6  12    17089.42    16659.34    354.86 o
 -18   6  12     9813.70     9775.73    303.35 o
 -16   6  12      539.76      372.04    133.80 o
 -14   6  12     4682.31     4660.07    208.55 o
 -12   6  12    15417.13    15306.46    301.73 o
 -10   6  12    36501.99    35968.14    487.15 o
  -8   6  12    40419.58    42312.72    566.81 o
  -6   6  12    67873.66    66673.20    798.04 o
  -4   6  12    46583.65    48033.46    753.03 o
  -2   6  12    21468.91    22144.35    246.30 o
   0   6  12    13270.80    12862.29    209.70 o
   2   6  12     1475.75     1372.33    106.70 o
   4   6  12     5744.95     5677.08    177.12 o
   6   6  12    21329.70    22300.42    293.53 o
   8   6  12    49961.20    47451.00    478.86 o
  10   6  12    40484.61    41029.82    469.22 o
  12   6  12    30624.31    28601.35    415.48 o
  14   6  12    15103.73    15244.92    333.43 o
  16   6  12     6078.62     5860.92    248.47 o
  18   6  12        9.75      139.64    140.11 o
  20   6  12      562.93      608.96    170.82 o
  22   6  12     2742.68     2459.05    222.61 o
 -21   7  12     1556.58     1531.19    189.91 o
 -19   7  12     2749.91     2549.18    219.70 o
 -17   7  12     1291.63     1245.67    165.96 o
 -15   7  12       60.16      -65.60    126.63 o
 -13   7  12     1590.42     1662.26    162.58 o
 -11   7  12     4882.01     4588.55    222.11 o
  -9   7  12     8139.96     8176.65    256.43 o
  -7   7  12     5374.24     5624.39    243.97 o
  -5   7  12    15384.64    15358.34    246.34 o
  -3   7  12     4855.02     5297.97    218.49 o
  -1   7  12    10579.11     8094.64   1188.29 o
   1   7  12     1190.38      970.70    118.79 o
   3   7  12      324.44      253.42     96.26 o
   5   7  12     8141.91     8484.27    213.16 o
   7   7  12    17062.83    16793.57    313.02 o
   9   7  12    14920.09    14772.02    316.55 o
  11   7  12     6122.73     5935.73    240.18 o
  13   7  12     4197.24     4313.27    221.64 o
  15   7  12     1264.00     1192.17    164.58 o
  17   7  12      520.90      523.32    160.18 o
  19   7  12       69.69      169.23    159.76 o
 -18   8  12      277.42      372.69    144.47 o
 -16   8  12      184.40      113.69    150.66 o
 -14   8  12     1849.20     2029.33    187.64 o
 -12   8  12     6512.28     6576.27    267.49 o
 -10   8  12     5088.26     5401.05    242.92 o
  -8   8  12     3941.39     3335.95    234.88 o
  -6   8  12     1442.71     1727.10    156.44 o
  -4   8  12     2382.86     2375.15    156.25 o
  -2   8  12     3573.18     3530.38    196.60 o
   0   8  12     4636.78     4695.51    211.24 o
   2   8  12     1896.71     1935.71    153.60 o
   4   8  12       87.73      103.05    118.32 o
   6   8  12     3037.26     3146.67    182.03 o
   8   8  12     3107.79     3427.88    194.97 o
  10   8  12     3220.98     3413.85    202.68 o
  12   8  12      279.91      403.64    148.84 o
  14   8  12      184.26       90.52    151.90 o
  16   8  12      992.30     1185.88    181.47 o
 -15   9  12      444.73      401.99    170.23 o
 -13   9  12     5495.30     5867.16    322.10 o
 -11   9  12    14550.11    14318.97    418.87 o
  -9   9  12    24093.28    24388.23    691.35 o
  -7   9  12    28987.45    27911.50    477.31 o
  -5   9  12    28081.96    29334.01    480.86 o
  -3   9  12    22410.84    21213.48    375.39 o
  -1   9  12     8542.66     9090.97    339.05 o
   1   9  12      650.64      596.50    153.40 o
   3   9  12      678.46      656.53    143.11 o
   5   9  12     3821.43     3876.56    234.39 o
   7   9  12     7429.99     7087.40    291.18 o
   9   9  12    16199.44    17196.38    417.46 o
  11   9  12    16293.97    16411.53    427.15 o
  13   9  12    10726.72    11482.96    341.98 o
 -10  10  12    16569.72    16655.62    459.85 o
  -8  10  12    35650.09    35816.80    589.50 o
  -6  10  12    41045.96    40544.79    585.98 o
  -4  10  12    30795.08    30427.05    567.94 o
  -2  10  12    17616.77    17924.17    404.03 o
   0  10  12     5174.98     5701.68    256.00 o
   2  10  12       27.49       97.06    153.16 o
   4  10  12     3036.09     2999.96    238.04 o
   6  10  12     9796.31     9906.54    366.41 o
   8  10  12    17311.01    17046.39    582.17 o
 -27   1  13      475.53      370.31    216.82 o
 -25   1  13     5033.75     4959.99    317.36 o
 -23   1  13    12194.19    11986.71    364.98 o
 -21   1  13    19428.70    19193.92    373.06 o
 -19   1  13    10516.17    10864.96    281.11 o
 -17   1  13     5418.50     5265.65    192.13 o
 -15   1  13     4705.84     4548.92    153.41 o
 -13   1  13     3920.04     3819.01    114.28 o
 -11   1  13     2508.07     2545.59     84.65 o
  -9   1  13     1022.76     1016.75     57.07 o
  -7   1  13    18447.79    18755.21    208.35 o
  -5   1  13    32556.80    33030.44    391.69 o
  -3   1  13    32862.47    31537.32    885.89 o
  -1   1  13    19659.93    19505.46    265.26 o
   1   1  13     3609.61     3632.92    121.76 o
   3   1  13      394.43      286.12     71.70 o
   5   1  13      469.34      518.73     81.60 o
   7   1  13     1013.21     1175.56     96.23 o
   9   1  13    11308.10    10760.78    201.74 o
  11   1  13    12200.64    12600.13    218.66 o
  13   1  13    16757.26    16960.91    283.84 o
  15   1  13    12543.34    12283.96    297.76 o
  17   1  13     2281.10     2469.76    159.81 o
  19   1  13      130.11       54.74    120.70 o
  21   1  13     1999.39     2026.31    191.04 o
  23   1  13     4609.91     4152.35    240.16 o
  25   1  13     2920.65     2611.88    216.88 o
 -26   2  13     6795.08     6355.00    371.12 o
 -24   2  13    13593.04    13460.58    394.73 o
 -22   2  13    29561.80    28488.69    457.63 o
 -20   2  13    44805.16    44849.64    825.73 o
 -18   2  13    50489.78    50846.71    638.80 o
 -16   2  13    40578.95    41567.27    581.71 o
 -14   2  13    10593.34    11139.76    233.60 o
 -12   2  13     1230.35     1082.37    109.70 o
 -10   2  13     7123.03     7317.45    166.92 o
  -8   2  13    39373.59    37071.35    577.93 o
  -6   2  13    40882.03    39800.44    744.52 o
  -4   2  13    89336.37    88124.97   1582.11 o
  -2   2  13    69716.58    69757.81   1135.57 o
   0   2  13    78291.09    78236.70   1538.01 o
   2   2  13    17635.80    17964.88    338.22 o
   4   2  13     1051.71     1068.76     90.66 o
   6   2  13    21653.67    20739.08    315.74 o
   8   2  13    21426.25    20744.04    338.22 o
  10   2  13    49751.43    47545.50    664.97 o
  12   2  13    20541.13    20336.89    372.17 o
  14   2  13    43148.93    42552.01    796.29 o
  16   2  13    13640.26    13725.08    374.92 o
  18   2  13     6535.76     6778.98    263.45 o
  20   2  13       29.87        8.24    141.02 o
  22   2  13     1577.15     1611.46    190.96 o
  24   2  13     7673.20     7461.91    314.05 o
 -27   3  13     2889.82     3176.81    273.59 o
 -25   3  13    10965.92    10805.21    421.85 o
 -23   3  13    18143.30    18661.58    401.21 o
 -21   3  13    38858.98    38401.80    544.07 o
 -19   3  13    37918.32    40002.13    657.62 o
 -17   3  13    33329.46    33297.29    361.07 o
 -15   3  13    11064.95    11154.10    231.62 o
 -13   3  13     1900.97     2005.06    133.49 o
 -11   3  13     3049.58     2679.87    256.29 o
  -9   3  13    24309.79    24559.65    362.47 o
  -7   3  13    58438.14    56899.57    456.46 o
  -5   3  13    53479.60    53867.26    457.22 o
  -3   3  13    86526.23    87938.83    628.23 o
  -1   3  13    61313.45    63327.80   1133.68 o
   1   3  13    38324.21    38539.42    522.31 o
   3   3  13     6834.68     6242.79    149.49 o
   5   3  13     6908.19     6614.68    151.14 o
   7   3  13    20087.79    19874.42    312.99 o
   9   3  13    42300.59    40478.54    675.34 o
  11   3  13    43572.52    42227.27    577.10 o
  13   3  13    39322.59    38130.59    450.77 o
  15   3  13    26833.63    24893.77    391.12 o
  17   3  13    10302.51    10193.74    288.27 o
  19   3  13      713.20      807.97    156.42 o
  21   3  13     2105.20     2110.92    199.11 o
  23   3  13     7544.24     6976.62    299.59 o
  25   3  13     9034.61     9714.85    354.03 o
 -26   4  13     2422.87     2405.86    233.56 o
 -24   4  13     7734.29     8385.11    325.79 o
 -22   4  13    12995.80    12734.09    355.56 o
 -20   4  13    13227.83    13097.55    329.21 o
 -18   4  13    16924.65    16704.14    322.03 o
 -16   4  13    11666.90    11178.41    268.65 o
 -14   4  13     2017.59     2293.44    137.40 o
 -12   4  13      971.73      836.63    107.38 o
 -10   4  13     5056.93     4590.91    185.62 o
  -8   4  13    21449.75    21491.35    251.98 o
  -6   4  13    21650.63    20687.49    276.30 o
  -4   4  13    64757.89    66695.20    636.76 o
  -2   4  13    36933.90    38031.29    610.65 o
   0   4  13     6840.52     7070.17    136.95 o
   2   4  13      214.71      203.93     68.57 o
   4   4  13       47.60       29.54     76.13 o
   6   4  13     2420.15     2817.93    134.17 o
   8   4  13     2412.13     2228.97    124.38 o
  10   4  13    27627.63    26475.57    370.07 o
  12   4  13    24701.88    23544.95    362.31 o
  14   4  13    19866.32    18635.53    342.72 o
  16   4  13     4336.41     4249.16    208.82 o
  18   4  13     1697.26     1861.43    173.36 o
  20   4  13      384.94      338.95    151.32 o
  22   4  13     1068.17      913.48    179.21 o
  24   4  13     1676.86     1427.16    207.93 o
 -25   5  13       13.36      -32.46    182.67 o
 -23   5  13       29.16       33.82    172.91 o
 -21   5  13      198.18      146.03    142.70 o
 -19   5  13       18.42      -23.26    129.71 o
 -17   5  13      387.16      336.34    130.38 o
 -15   5  13       16.36       -7.71    112.87 o
 -13   5  13      104.11       54.68    111.40 o
 -11   5  13      125.40      107.51     94.15 o
  -9   5  13      299.80      247.01    101.37 o
  -7   5  13      724.29      784.88     96.99 o
  -5   5  13      421.91      623.49    102.11 o
  -3   5  13     4112.55     4185.06    136.01 o
  -1   5  13      249.07      239.21     64.47 o
   1   5  13      549.29      505.49     86.40 o
   3   5  13      487.64      506.40     90.11 o
   5   5  13      263.02      402.03     90.56 o
   7   5  13      578.55      608.51     95.15 o
   9   5  13     1247.07     1248.99    133.80 o
  11   5  13     1388.50     1636.07    153.55 o
  13   5  13        9.47      222.13    126.56 o
  15   5  13        5.48      163.12    132.22 o
  17   5  13      233.37      345.98    142.02 o
  19   5  13      227.20      323.87    150.27 o
  21   5  13        3.75     -118.41    162.98 o
 -22   6  13     8006.35     8222.26    303.63 o
 -20   6  13     8130.83     8432.33    289.95 o
 -18   6  13     6378.39     6287.35    274.39 o
 -16   6  13     4254.65     4232.21    209.39 o
 -14   6  13     2227.10     2188.48    164.68 o
 -12   6  13       38.22      -49.26    114.75 o
 -10   6  13     1473.88     1344.66    136.79 o
  -8   6  13     6354.56     6455.53    213.81 o
  -6   6  13    16925.00    17070.05    264.53 o
  -4   6  13    19010.47    19364.58    292.52 o
  -2   6  13    12203.36    11811.31    264.04 o
   0   6  13     6144.78     6743.06    203.28 o
   2   6  13     2257.46     2130.05    121.69 o
   4   6  13     2256.57     2528.93    133.38 o
   6   6  13       65.36       95.80     93.30 o
   8   6  13     4263.78     4457.95    203.80 o
  10   6  13    12274.17    12198.10    299.78 o
  12   6  13    15082.74    15122.09    326.19 o
  14   6  13     9129.89     9049.18    280.58 o
  16   6  13     2217.80     2382.46    192.06 o
  18   6  13      533.50      618.00    164.18 o
  20   6  13       51.32      103.86    155.88 o
 -21   7  13    18729.74    19035.08    404.01 o
 -19   7  13    25201.72    26603.36    483.49 o
 -17   7  13    21338.10    20753.52    400.02 o
 -15   7  13     7835.69     7980.94    274.74 o
 -13   7  13      576.00      293.73    137.50 o
 -11   7  13     2839.22     2732.87    187.24 o
  -9   7  13     9386.78     8990.94    248.32 o
  -7   7  13    18885.54    19216.05    388.43 o
  -5   7  13    26465.49    25478.02    370.79 o
  -3   7  13    42450.51    42363.88    499.46 o
  -1   7  13    31787.01    31610.88    472.78 o
   1   7  13    13815.85    14053.95    278.44 o
   3   7  13      157.26      104.48    107.82 o
   5   7  13     3757.16     3377.28    162.61 o
   7   7  13     9247.13     9286.19    264.21 o
   9   7  13    13609.38    13544.11    307.71 o
  11   7  13    15863.93    16047.58    344.16 o
  13   7  13    15759.49    15228.92    347.55 o
  15   7  13     8769.57     9183.85    298.87 o
  17   7  13     4290.31     4566.68    243.65 o
  19   7  13     1054.11     1391.19    192.40 o
 -18   8  13    19366.00    18374.14    431.20 o
 -16   8  13    10424.28    10442.38    324.10 o
 -14   8  13     3784.13     3494.58    217.07 o
 -12   8  13       30.56      -77.88    140.07 o
 -10   8  13     3083.70     2925.75    216.75 o
  -8   8  13    14927.72    14254.30    353.66 o
  -6   8  13    27336.11    26911.07    457.74 o
  -4   8  13    35119.82    34312.20    448.01 o
  -2   8  13    27030.81    26754.52    433.90 o
   0   8  13    21619.16    22005.13    379.94 o
   2   8  13     6579.91     6545.56    265.44 o
   4   8  13       84.39        6.95    117.20 o
   6   8  13     8587.46     8121.99    293.86 o
   8   8  13    14072.15    14151.57    366.30 o
  10   8  13    16683.73    16266.11    373.10 o
  12   8  13    13574.90    13505.50    344.41 o
  14   8  13    16641.70    16536.39    386.21 o
  16   8  13     6922.26     6984.38    296.64 o
 -15   9  13     2440.22     2468.59    243.74 o
 -13   9  13      253.81      121.54    187.15 o
 -11   9  13      595.25      314.49    188.70 o
  -9   9  13     3687.11     3750.58    239.76 o
  -7   9  13    15094.61    15592.43    392.64 o
  -5   9  13    20975.86    20044.46    467.52 o
  -3   9  13    19025.99    18759.14    434.49 o
  -1   9  13     9159.29     6954.73   1167.90 o
   1   9  13     3103.86     2821.53    209.49 o
   3   9  13       25.68      -69.95    133.23 o
   5   9  13      345.73      272.85    186.64 o
   7   9  13     1677.46     1728.17    202.21 o
   9   9  13     7159.36     7076.93    313.65 o
  11   9  13     8643.95     8618.09    353.52 o
  13   9  13    11382.89    11830.21    402.74 o
  -8  10  13     1242.64     1348.36    210.26 o
  -6  10  13     1250.45     1241.11    222.90 o
  -4  10  13      660.77      600.41    212.83 o
  -2  10  13      341.98      516.81    166.73 o
   0  10  13     1067.40      883.11    171.52 o
   2  10  13       43.28       80.34    184.14 o
   4  10  13      169.30      227.30    182.82 o
   6  10  13      890.24     1064.69    209.60 o
 -26   0  14      250.81      261.36    306.47 o
 -24   0  14     6992.71     6099.72    508.73 o
 -22   0  14    10728.10    10514.42    564.76 o
 -20   0  14    20253.80    19974.38    967.10 o
 -18   0  14    23157.61    22376.35    536.75 o
 -16   0  14    36676.82    37450.42    592.77 o
 -14   0  14    34645.09    34058.88    389.92 o
 -12   0  14    21227.24    21923.78    396.45 o
 -10   0  14     4556.49     5357.14    180.71 o
  -8   0  14    30980.28    29160.93    340.18 o
  -6   0  14   124240.05   129020.31   3590.72 o
  -4   0  14   144208.17   149019.03   3703.50 o
  -2   0  14   138860.92   137281.70   3187.81 o
   0   0  14    57477.10    53512.66   1039.58 o
   2   0  14    45186.02    47362.13    966.76 o
   4   0  14     3407.33     2776.04    199.63 o
   6   0  14       41.89      257.22    112.00 o
   8   0  14    14589.60    15911.51    486.74 o
  10   0  14    42991.79    43171.41    504.12 o
  12   0  14    67624.57    66470.70    670.78 o
  14   0  14    59749.29    58653.37    824.89 o
  16   0  14    71632.76    72084.07    841.02 o
  18   0  14    26043.76    26540.70    786.83 o
  20   0  14     7462.80     7871.29    395.37 o
  22   0  14     1059.43     1115.67    235.51 o
  24   0  14      208.37      209.65    273.40 o
 -27   1  14      136.06       38.82    213.91 o
 -25   1  14      712.50      522.26    211.21 o
 -23   1  14     6076.43     5452.72    336.04 o
 -21   1  14     8708.42     8999.15    342.19 o
 -19   1  14    25810.73    25577.36    407.93 o
 -17   1  14    24346.03    23848.95    459.92 o
 -15   1  14    15050.83    15465.17    241.81 o
 -13   1  14     1810.00     1794.49    108.18 o
 -11   1  14     1134.63     1135.20     76.94 o
  -9   1  14     5324.21     5651.77    137.40 o
  -7   1  14    20227.25    19676.76    231.55 o
  -5   1  14    54389.13    57618.38    600.84 o
  -3   1  14    76199.01    75159.83   1116.81 o
  -1   1  14    60413.02    59987.94    629.44 o
   1   1  14    42655.13    41878.37    652.70 o
   3   1  14    27932.64    28235.85    548.42 o
   5   1  14     2567.74     2325.11    112.01 o
   7   1  14     6666.20     6256.77    165.42 o
   9   1  14    33174.97    33530.57    348.44 o
  11   1  14    60159.38    59416.21    901.67 o
  13   1  14    27493.37    27144.44    390.82 o
  15   1  14    39983.39    38825.31    491.78 o
  17   1  14    26233.24    27058.83    425.21 o
  19   1  14    13089.12    12864.99    440.42 o
  21   1  14     4051.96     3639.31    536.95 o
  23   1  14       74.17       21.31     99.30 o
  25   1  14     1551.96     1163.82    179.30 o
 -26   2  14      193.27     -124.79    213.95 o
 -24   2  14      770.44      690.78    195.99 o
 -22   2  14     1638.59     1592.22    216.75 o
 -20   2  14     1605.77     1654.26    180.99 o
 -18   2  14     4315.45     4068.65    216.47 o
 -16   2  14    10473.68    10954.74    251.82 o
 -14   2  14     4303.41     4449.15    185.58 o
 -12   2  14       89.97      163.70     96.78 o
 -10   2  14     5090.20     4704.10    156.38 o
  -8   2  14     2692.55     2548.24    162.93 o
  -6   2  14      598.36      725.20     69.34 o
  -4   2  14     3280.56     3491.78     96.02 o
  -2   2  14    13948.30    12483.62    739.99 o
   0   2  14    19055.06    19525.97    383.10 o
   2   2  14    12754.99    13082.44    254.50 o
   4   2  14     1977.51     1715.32    107.17 o
   6   2  14      930.61      888.01     93.46 o
   8   2  14     7197.53     6916.97    170.17 o
  10   2  14     6953.46     7289.67    175.50 o
  12   2  14     2754.51     2519.18    146.18 o
  14   2  14     2229.12     2236.28    167.59 o
  16   2  14     3675.19     3567.25    206.11 o
  18   2  14     3106.76     3407.37    212.14 o
  20   2  14     1727.50     1775.63    214.26 o
  22   2  14      243.96      357.09    169.57 o
  24   2  14       27.21      -15.64    169.47 o
 -25   3  14       56.06     -177.65    184.52 o
 -23   3  14       84.53      -51.76    155.65 o
 -21   3  14      509.78      692.46    169.11 o
 -19   3  14     2443.64     2744.76    176.49 o
 -17   3  14     3833.63     4228.22    219.72 o
 -15   3  14     1804.47     1803.18    146.73 o
 -13   3  14       37.77      102.03    101.74 o
 -11   3  14     3214.05     3318.47    179.54 o
  -9   3  14     3236.36     3055.75    131.10 o
  -7   3  14     3016.95     2883.82    132.70 o
  -5   3  14     2977.80     2998.67    130.40 o
  -3   3  14     3279.74     3097.66    126.92 o
  -1   3  14     6582.85     6927.05    305.78 o
   1   3  14    13142.04    12450.24    200.05 o
   3   3  14     2171.67     2278.75    111.12 o
   5   3  14      400.83      513.86     81.36 o
   7   3  14     6204.09     5946.31    154.14 o
   9   3  14     9292.99     9468.63    214.63 o
  11   3  14     6173.12     5901.52    219.90 o
  13   3  14     3656.39     3882.74    191.67 o
  15   3  14     1383.74     1469.58    157.43 o
  17   3  14     2698.66     2908.11    198.11 o
  19   3  14     2265.76     2478.97    197.87 o
  21   3  14      456.38      468.30    184.19 o
  23   3  14       92.18      -84.82    169.07 o
 -24   4  14     1742.10     2171.21    225.06 o
 -22   4  14     4723.28     5203.13    270.45 o
 -20   4  14    14406.76    14498.99    291.38 o
 -18   4  14    13787.35    13602.48    298.03 o
 -16   4  14    15011.77    14755.79    277.42 o
 -14   4  14    11355.57    10344.21    300.51 o
 -12   4  14     1990.75     2109.19    147.69 o
 -10   4  14     1904.16     2074.68    140.88 o
  -8   4  14    13111.32    12594.81    214.26 o
  -6   4  14    42981.93    43266.39    397.32 o
  -4   4  14    36718.55    35131.50    368.06 o
  -2   4  14    61736.86    63095.65    710.99 o
   0   4  14    43968.39    43214.23    532.91 o
   2   4  14    27552.51    26871.29    339.17 o
   4   4  14     4533.96     4458.69    158.47 o
   6   4  14       76.93      100.91     85.58 o
   8   4  14     9184.92     9029.83    203.82 o
  10   4  14    21752.78    20777.56    339.36 o
  12   4  14    35964.79    34120.75    662.15 o
  14   4  14    29673.17    28522.65    483.15 o
  16   4  14    25863.04    25406.30    417.00 o
  18   4  14    15363.14    14854.99    347.39 o
  20   4  14     9310.13     9668.63    319.91 o
  22   4  14     1188.60     1218.84    194.24 o
 -23   5  14     7835.90     8173.22    340.13 o
 -21   5  14    15317.58    14998.14    402.68 o
 -19   5  14    21190.83    20932.00    409.00 o
 -17   5  14    14376.31    14513.47    292.64 o
 -15   5  14    13410.87    13196.61    271.94 o
 -13   5  14     5616.97     5865.03    206.07 o
 -11   5  14     1416.35     1524.62    140.08 o
  -9   5  14     5143.54     5201.45    205.41 o
  -7   5  14    39345.12    39770.87    497.78 o
  -5   5  14    64262.33    65600.22    732.54 o
  -3   5  14    62486.84    61901.21    575.97 o
  -1   5  14    71599.60    67895.73   3447.14 o
   1   5  14    44492.47    43354.27    574.05 o
   3   5  14    12923.88    12283.85    278.99 o
   5   5  14      437.39      423.79     95.35 o
   7   5  14     6919.53     6694.13    191.20 o
   9   5  14    12216.25    11658.30    273.41 o
  11   5  14    33307.25    32307.76    428.52 o
  13   5  14    55017.38    52109.47    554.42 o
  15   5  14    48202.58    47595.73    550.52 o
  17   5  14    21933.07    21272.58    404.58 o
  19   5  14    13565.61    13942.31    357.83 o
  21   5  14     3816.27     3808.44    240.50 o
 -22   6  14     5039.34     5299.64    260.02 o
 -20   6  14    14806.54    14739.12    354.43 o
 -18   6  14    16500.42    16350.41    355.71 o
 -16   6  14    16543.45    15729.81    338.61 o
 -14   6  14     9726.17     9272.77    252.89 o
 -12   6  14     1022.71      758.21    126.85 o
 -10   6  14     1751.73     1700.22    147.84 o
  -8   6  14    12326.57    12178.22    294.70 o
  -6   6  14    24813.57    24974.33    319.27 o
  -4   6  14    18797.67    19736.52    303.60 o
  -2   6  14    40631.08    39245.82    449.33 o
   0   6  14    40367.64    41453.18    420.21 o
   2   6  14    25641.03    24383.03    344.03 o
   4   6  14     8770.67     9295.43    213.26 o
   6   6  14      638.22      816.71    112.15 o
   8   6  14     8971.74     7869.98    244.04 o
  10   6  14    17594.90    17952.18    343.54 o
  12   6  14    26814.77    24139.08    399.58 o
  14   6  14    22945.01    21844.35    396.00 o
  16   6  14    14741.47    14073.77    346.92 o
  18   6  14     8355.69     8848.99    308.03 o
  20   6  14     5919.33     6072.06    289.45 o
 -19   7  14     3603.76     3865.42    255.02 o
 -17   7  14     4962.67     4889.35    244.13 o
 -15   7  14     6646.52     6231.14    259.96 o
 -13   7  14     2239.41     2179.34    168.43 o
 -11   7  14       63.01      -55.50    122.09 o
  -9   7  14      927.85      860.53    141.50 o
  -7   7  14     2602.69     2517.76    211.54 o
  -5   7  14     3211.30     3366.40    187.85 o
  -3   7  14     3762.26     3960.50    210.04 o
  -1   7  14     7758.91     7718.31    253.29 o
   1   7  14     6234.38     6475.05    257.38 o
   3   7  14     3523.04     3446.68    184.10 o
   5   7  14     1162.86     1302.05    146.60 o
   7   7  14       25.89      -35.52    120.18 o
   9   7  14      245.41      200.00    133.45 o
  11   7  14     2493.48     2577.34    187.03 o
  13   7  14     3049.50     2796.57    202.28 o
  15   7  14     2743.63     2750.77    205.19 o
  17   7  14     2307.32     2256.47    211.14 o
 -16   8  14      946.68     1197.00    190.91 o
 -14   8  14       19.25     -134.75    134.75 o
 -12   8  14      502.42      265.11    163.76 o
 -10   8  14     2050.03     2188.36    199.98 o
  -8   8  14     1752.53     1835.11    217.26 o
  -6   8  14      166.34        6.70    164.71 o
  -4   8  14      667.98      703.92    148.21 o
  -2   8  14     1468.90     1691.60    180.23 o
   0   8  14     2530.80     2698.16    188.86 o
   2   8  14     1701.57     1864.98    190.16 o
   4   8  14      540.37      656.73    190.97 o
   6   8  14       11.91     -115.06    144.80 o
   8   8  14     1211.40     1370.14    187.45 o
  10   8  14     1934.75     2097.30    212.31 o
  12   8  14     1701.81     2051.10    219.99 o
  14   8  14     2161.87     2353.88    212.79 o
 -13   9  14     1438.09     1427.57    210.91 o
 -11   9  14       54.56       11.01    172.40 o
  -9   9  14     3942.09     4061.58    253.42 o
  -7   9  14     9387.94     9069.93    376.24 o
  -5   9  14    15121.65    15601.13    443.54 o
  -3   9  14    19958.37    20141.38    393.02 o
  -1   9  14    15090.37    15060.63    380.15 o
   1   9  14     7253.58     7402.61    305.34 o
   3   9  14     2076.99     2280.04    227.46 o
   5   9  14       42.38      -42.40    174.02 o
   7   9  14     1879.06     1918.75    248.79 o
   9   9  14     4763.14     4610.00    273.15 o
  11   9  14     7155.64     8042.31    352.02 o
  -6  10  14    12761.89    12700.02    427.88 o
  -4  10  14    23348.18    24159.31    623.68 o
  -2  10  14    22219.76    21430.43    480.74 o
   0  10  14    13041.24    13644.21    491.15 o
   2  10  14     7929.60     7537.95    365.04 o
   4  10  14     3257.00     3703.51    275.36 o
 -25   1  15      329.32      221.02    225.39 o
 -23   1  15     5916.87     6137.70    360.78 o
 -21   1  15    10665.36    10414.10    416.16 o
 -19   1  15    14558.66    14557.44    393.07 o
 -17   1  15    20525.79    20568.07    365.22 o
 -15   1  15    18483.13    18737.96    302.01 o
 -13   1  15    12501.73    12276.26    249.09 o
 -11   1  15     3011.67     3197.59    124.30 o
  -9   1  15       44.92       81.06     58.65 o
  -7   1  15     1471.96     1278.76     80.77 o
  -5   1  15    17517.18    17928.09    302.56 o
  -3   1  15    42927.66    38355.38   2440.45 o
  -1   1  15    46617.73    45537.52    658.68 o
   1   1  15    26485.78    26338.91    264.48 o
   3   1  15    23897.39    24159.47    355.32 o
   5   1  15    27204.91    27440.85    641.31 o
   7   1  15    11048.11    11344.79    209.60 o
   9   1  15     2015.65     1847.16    113.49 o
  11   1  15     5459.23     5630.38    169.94 o
  13   1  15    12656.46    13711.44    260.67 o
  15   1  15     8803.62     9249.12    257.66 o
  17   1  15     6649.83     6796.09    274.05 o
  19   1  15     5360.85     5608.79    300.42 o
  21   1  15     2832.34     2734.85    222.43 o
  23   1  15     2434.71     2541.41    229.78 o
 -26   2  15       23.05     -209.18    221.87 o
 -24   2  15     1915.12     1749.20    262.72 o
 -22   2  15    11370.69    11463.97    380.27 o
 -20   2  15    24172.75    23381.87    593.93 o
 -18   2  15    51307.79    52601.42    797.68 o
 -16   2  15    49907.24    50291.55    536.75 o
 -14   2  15    50364.61    50809.13    762.81 o
 -12   2  15    34984.03    35480.86    579.56 o
 -10   2  15    10464.92    10245.19    212.94 o
  -8   2  15      843.14      823.59     91.52 o
  -6   2  15    17392.76    17661.64    438.05 o
  -4   2  15    57817.80    58894.34   1289.36 o
  -2   2  15    73898.09    69461.38   3415.69 o
   0   2  15   114959.60   114748.79   1456.81 o
   2   2  15    85335.45    84924.64   1462.55 o
   4   2  15    71805.56    71802.87   1383.80 o
   6   2  15    21717.63    21204.32    307.87 o
   8   2  15     5803.22     5499.51    169.34 o
  10   2  15      137.46      148.13     83.89 o
  12   2  15     9913.26     8978.63    257.06 o
  14   2  15    13490.78    13028.92    312.59 o
  16   2  15    19347.45    19552.27    384.53 o
  18   2  15    17972.24    18118.22    416.63 o
  20   2  15    11789.47    12809.07    397.18 o
  22   2  15     5673.47     6280.65    296.12 o
  24   2  15     1105.33     1485.13    217.98 o
 -25   3  15      230.83       25.78    220.88 o
 -23   3  15     4565.49     4585.99    395.60 o
 -21   3  15    15650.49    16438.68    406.79 o
 -19   3  15    31182.03    30515.51    538.65 o
 -17   3  15    48571.68    47394.98    538.39 o
 -15   3  15    45356.01    45614.11    543.98 o
 -13   3  15    34886.31    33852.25    480.91 o
 -11   3  15    10114.66    10385.82    272.59 o
  -9   3  15      353.31      374.52     90.34 o
  -7   3  15     2678.29     2817.62    136.91 o
  -5   3  15    31187.41    30851.22    521.41 o
  -3   3  15    50949.96    52374.68    882.13 o
  -1   3  15    87976.59    84566.21   2843.59 o
   1   3  15    86158.27    87752.79   1560.00 o
   3   3  15    60865.19    59299.29    801.70 o
   5   3  15    36314.34    35705.78    700.92 o
   7   3  15     5711.99     5478.25    181.88 o
   9   3  15      315.55      325.99     93.91 o
  11   3  15     4419.80     3992.35    191.77 o
  13   3  15    12841.50    12701.03    331.74 o
  15   3  15    21391.13    20353.58    381.36 o
  17   3  15    21519.38    20807.44    425.38 o
  19   3  15    12216.04    12250.36    344.69 o
  21   3  15     6725.56     7298.56    329.59 o
  23   3  15     2465.51     2909.72    245.92 o
 -24   4  15      325.64      175.11    200.18 o
 -22   4  15     4075.79     4080.79    253.23 o
 -20   4  15     8248.85     8257.91    272.33 o
 -18   4  15     9443.98     9395.73    300.63 o
 -16   4  15     8010.85     7948.03    254.88 o
 -14   4  15    12046.73    11887.96    311.28 o
 -12   4  15    18059.49    17250.72    415.03 o
 -10   4  15    10945.05    10688.21    257.04 o
  -8   4  15     1847.60     1507.12    109.07 o
  -6   4  15    11557.43    11560.80    231.19 o
  -4   4  15    28854.54    28728.18    332.47 o
  -2   4  15    27477.13    29427.85    707.22 o
   0   4  15    29899.18    30372.74    486.25 o
   2   4  15    18193.68    17939.46    263.48 o
   4   4  15    16758.99    16776.01    262.77 o
   6   4  15    10581.80    10075.68    218.68 o
   8   4  15      221.76      310.94    111.84 o
  10   4  15     1425.46     1418.12    142.68 o
  12   4  15     8029.84     7479.96    249.83 o
  14   4  15     8969.81     8342.94    267.69 o
  16   4  15    12455.69    11967.15    316.00 o
  18   4  15     4440.42     4193.26    233.89 o
  20   4  15     1638.02     1915.52    200.33 o
  22   4  15      522.04      529.23    199.65 o
 -23   5  15      232.42      369.65    192.81 o
 -21   5  15      152.36       85.56    138.07 o
 -19   5  15        1.74      113.00    128.67 o
 -17   5  15      338.32      332.82    129.71 o
 -15   5  15      278.40      328.17    136.64 o
 -13   5  15      349.43      342.43    125.85 o
 -11   5  15       26.07       27.81    115.25 o
  -9   5  15      200.22      218.42    117.09 o
  -7   5  15      334.13      242.84     95.39 o
  -5   5  15      190.03      132.64     98.53 o
  -3   5  15       46.94       29.36     92.23 o
  -1   5  15      186.26      226.41    108.93 o
   1   5  15      205.75      237.50    102.88 o
   3   5  15       17.49      -34.54     87.44 o
   5   5  15      280.37      290.25     96.05 o
   7   5  15        7.28       66.49    107.92 o
   9   5  15        4.73       72.89    117.53 o
  11   5  15       67.80      108.93    122.63 o
  13   5  15      354.49      488.81    142.54 o
  15   5  15     1020.10     1267.94    166.95 o
  17   5  15      639.27      704.75    162.51 o
  19   5  15      134.81      250.57    159.80 o
  21   5  15       88.55       77.97    169.45 o
 -20   6  15     7478.00     8319.15    274.50 o
 -18   6  15     8508.10     9240.91    296.29 o
 -16   6  15     7752.32     8042.16    260.73 o
 -14   6  15     7191.41     7180.83    236.43 o
 -12   6  15     5339.42     5363.66    227.94 o
 -10   6  15     4811.12     4490.42    211.59 o
  -8   6  15       51.97      153.03    124.73 o
  -6   6  15     3368.51     3244.31    161.43 o
  -4   6  15    15537.89    15819.22    332.57 o
  -2   6  15    18941.98    18406.62    336.71 o
   0   6  15    13815.63    14284.19    341.42 o
   2   6  15     7590.33     8116.55    236.94 o
   4   6  15     6650.91     6510.46    223.27 o
   6   6  15     7619.09     7594.56    238.07 o
   8   6  15     6631.08     6315.36    238.20 o
  10   6  15      958.62     1025.44    150.21 o
  12   6  15      422.95      452.51    143.62 o
  14   6  15     2640.08     3015.34    204.15 o
  16   6  15     3653.17     3795.06    225.38 o
  18   6  15     2948.24     2765.58    217.92 o
 -19   7  15    17375.68    18364.46    393.99 o
 -17   7  15    22677.71    23123.83    391.13 o
 -15   7  15    26600.09    26912.08    408.53 o
 -13   7  15    18964.01    18989.10    348.07 o
 -11   7  15     7478.53     6826.01    259.83 o
  -9   7  15      207.89      131.27    159.12 o
  -7   7  15     4571.97     4230.82    253.42 o
  -5   7  15    15538.81    15966.54    326.01 o
  -3   7  15    25602.51    25794.08    428.79 o
  -1   7  15    44311.45    45539.67    527.05 o
   1   7  15    49280.13    50149.92    589.18 o
   3   7  15    45058.70    45063.97    814.66 o
   5   7  15    22727.09    22682.58    421.87 o
   7   7  15     4138.32     4421.05    241.18 o
   9   7  15      203.77      243.79    155.26 o
  11   7  15     2965.13     3162.75    206.82 o
  13   7  15     6250.15     5799.83    258.77 o
  15   7  15     8431.18     8552.05    310.21 o
  17   7  15    10604.99    11183.58    348.43 o
 -16   8  15    23062.49    24073.70    419.22 o
 -14   8  15    18810.21    17696.90    404.52 o
 -12   8  15    11489.35    11375.03    334.02 o
 -10   8  15     2940.59     2669.19    242.54 o
  -8   8  15      363.35      289.94    182.44 o
  -6   8  15     6598.38     6462.99    316.10 o
  -4   8  15    15762.59    16140.68    353.01 o
  -2   8  15    32981.89    32881.41    545.13 o
   0   8  15    49655.15    46213.23   2748.07 o
   2   8  15    40107.30    41384.32    785.44 o
   4   8  15    27277.10    26626.49    552.52 o
   6   8  15     9723.90     9580.76    381.98 o
   8   8  15     1086.92     1369.34    195.86 o
  10   8  15      570.20      511.81    182.53 o
  12   8  15     8941.32     8948.21    349.56 o
  14   8  15    12946.49    12564.11    404.19 o
 -11   9  15     7708.10     7903.85    373.62 o
  -9   9  15     1918.92     1616.91    238.82 o
  -7   9  15      335.19      125.29    192.00 o
  -5   9  15     6032.17     6155.69    334.15 o
  -3   9  15    13114.07    12316.13    383.36 o
  -1   9  15    16178.88    16656.47    405.73 o
   1   9  15     8684.84     8346.12    303.38 o
   3   9  15     7281.20     7825.49    344.58 o
   5   9  15     5840.29     5871.73    331.02 o
   7   9  15     1674.56     2010.66    264.71 o
   9   9  15      272.02      488.57    217.80 o
 -26   0  16     9654.01     9671.07    763.81 o
 -24   0  16     4073.03     3754.39    460.00 o
 -22   0  16       67.11       -4.65    285.79 o
 -20   0  16     5668.80     5952.07    510.41 o
 -18   0  16    15559.29    15610.42    674.20 o
 -16   0  16    25970.10    25610.54    817.91 o
 -14   0  16    31498.21    31613.40    761.03 o
 -12   0  16    41029.27    41369.25    724.24 o
 -10   0  16    73251.13    72616.04   1736.34 o
  -8   0  16    41770.68    41507.14    934.38 o
  -6   0  16     7729.46     8144.60    360.75 o
  -4   0  16     6826.46     7600.77    227.02 o
  -2   0  16    20569.33    20053.04    328.22 o
   0   0  16    45573.95    44748.20    720.29 o
   2   0  16    46405.42    46371.53    861.74 o
   4   0  16    29854.79    29729.45    653.72 o
   6   0  16    21779.28    21067.77    432.31 o
   8   0  16     7023.30     7242.50    258.73 o
  10   0  16      813.77      912.05    148.90 o
  12   0  16      285.72      416.35    134.60 o
  14   0  16    31114.85    31955.56    597.29 o
  16   0  16    27909.83    28402.77    592.19 o
  18   0  16    20603.43    22684.32    711.10 o
  20   0  16    14155.54    14209.21    619.35 o
  22   0  16     3901.06     4263.57    424.36 o
 -25   1  16     2863.97     2650.05    304.96 o
 -23   1  16      554.17      498.17    224.93 o
 -21   1  16      488.24      317.00    213.76 o
 -19   1  16     8278.56     7977.47    390.24 o
 -17   1  16    20454.10    19584.31    429.56 o
 -15   1  16    37768.57    37977.53    562.69 o
 -13   1  16    37531.12    38191.40    758.05 o
 -11   1  16    29521.44    29286.81    500.13 o
  -9   1  16     9241.51     9341.81    184.42 o
  -7   1  16     4026.91     4799.00    157.12 o
  -5   1  16      410.77      560.22     74.82 o
  -3   1  16     2347.14     2384.12    180.25 o
  -1   1  16    22714.50    22197.65    290.97 o
   1   1  16    47334.16    47179.61    402.99 o
   3   1  16    45583.28    45986.50    704.96 o
   5   1  16    23080.81    22716.23    364.74 o
   7   1  16    10422.63    10891.67    210.73 o
   9   1  16      117.03      137.32     88.67 o
  11   1  16      273.17      295.29    105.10 o
  13   1  16     7909.59     8353.45    227.91 o
  15   1  16    14927.17    14825.03    313.63 o
  17   1  16    18945.33    19368.35    407.09 o
  19   1  16    13191.21    14137.91    419.02 o
  21   1  16     9563.48     9789.62    344.78 o
  23   1  16     3006.01     3617.42    268.85 o
 -24   2  16       30.23      -14.69    220.90 o
 -22   2  16      254.20      152.08    212.15 o
 -20   2  16      215.90      152.33    166.89 o
 -18   2  16     4798.45     4776.65    241.48 o
 -16   2  16     9034.81     8679.18    280.38 o
 -14   2  16     9009.98     9287.04    254.11 o
 -12   2  16     2212.08     2572.30    157.81 o
 -10   2  16     2497.66     2529.81    137.92 o
  -8   2  16     1921.56     1823.62    115.26 o
  -6   2  16      775.78      807.55    113.23 o
  -4   2  16     3531.80     3889.69    123.15 o
  -2   2  16     3057.03     2976.08    182.95 o
   0   2  16     8697.63     8802.71    184.38 o
   2   2  16    15398.71    15919.67    376.29 o
   4   2  16    13641.17    14117.84    346.02 o
   6   2  16     9483.23     9391.60    211.61 o
   8   2  16     1081.02     1150.27    112.52 o
  10   2  16      688.24      591.70    130.31 o
  12   2  16      166.57      106.37    122.88 o
  14   2  16     2169.93     2079.09    178.96 o
  16   2  16     1948.01     1648.24    179.96 o
  18   2  16     3374.96     3831.80    230.79 o
  20   2  16     3526.22     3529.50    267.35 o
  22   2  16      967.63      946.06    199.15 o
 -25   3  16      611.50      349.51    251.05 o
 -23   3  16      239.38      252.64    235.93 o
 -21   3  16      191.13       60.42    185.55 o
 -19   3  16      392.89      282.38    154.62 o
 -17   3  16     1685.91     1743.12    181.05 o
 -15   3  16     3058.46     3255.37    180.60 o
 -13   3  16     1584.15     1548.54    149.93 o
 -11   3  16     1957.81     1756.80    294.06 o
  -9   3  16      453.85      375.88     96.90 o
  -7   3  16      209.46      183.13     94.94 o
  -5   3  16     3989.61     3379.95    147.87 o
  -3   3  16      408.60      388.57     87.80 o
  -1   3  16     2103.30     2461.48    114.65 o
   1   3  16     3414.73     3447.98    170.68 o
   3   3  16     6730.88     6909.30    188.39 o
   5   3  16     3031.86     2925.41    151.28 o
   7   3  16      497.51      665.35    110.61 o
   9   3  16      414.03      358.31    120.15 o
  11   3  16     1815.22     1462.01    152.29 o
  13   3  16     1782.38     1992.47    168.33 o
  15   3  16      653.42      554.30    147.53 o
  17   3  16      690.20      968.01    170.95 o
  19   3  16     1425.07     1620.27    197.00 o
  21   3  16     1060.18     1477.36    224.63 o
 -24   4  16      977.13     1262.88    243.54 o
 -22   4  16      175.91       83.78    176.31 o
 -20   4  16     1816.41     1963.29    203.89 o
 -18   4  16     7357.33     7308.19    291.36 o
 -16   4  16    23525.92    23698.76    385.67 o
 -14   4  16    30060.27    30699.20    539.93 o
 -12   4  16    26635.32    26087.27    452.37 o
 -10   4  16    17007.88    16890.93    368.77 o
  -8   4  16     6228.81     6044.27    180.14 o
  -6   4  16     3154.83     3057.35    152.26 o
  -4   4  16      661.42      873.94    109.68 o
  -2   4  16    13876.03    13499.51    275.69 o
   0   4  16    25452.89    26105.75    332.92 o
   2   4  16    25722.49    25422.37    318.93 o
   4   4  16    22627.08    22290.48    309.14 o
   6   4  16    11103.23    11412.09    239.78 o
   8   4  16     6262.39     5780.47    219.76 o
  10   4  16      590.49      653.91    135.53 o
  12   4  16     1218.23     1234.59    156.09 o
  14   4  16     5118.15     4735.73    225.82 o
  16   4  16    11012.73    10677.79    312.69 o
  18   4  16    17018.70    17007.68    389.21 o
  20   4  16    10607.78    10727.98    345.86 o
 -21   5  16     2342.16     2514.93    230.71 o
 -19   5  16    10896.58    10893.46    339.63 o
 -17   5  16    20055.23    19272.34    417.50 o
 -15   5  16    32957.00    31899.76    455.52 o
 -13   5  16    39878.22    39287.73    545.76 o
 -11   5  16    46856.74    45866.29    940.96 o
  -9   5  16    18291.16    18028.83    335.43 o
  -7   5  16     2844.47     2930.17    146.16 o
  -5   5  16     1177.79     1119.93    127.39 o
  -3   5  16    22570.64    23262.98    474.67 o
  -1   5  16    33097.91    29348.93   1488.81 o
   1   5  16    34847.14    35513.04    413.49 o
   3   5  16    34587.26    32709.35    406.48 o
   5   5  16    22493.08    23381.84    320.36 o
   7   5  16    25477.63    24449.44    374.17 o
   9   5  16     6304.02     6301.20    235.56 o
  11   5  16      365.57      369.47    137.20 o
  13   5  16    10715.81     9602.66    292.61 o
  15   5  16    17240.29    17223.44    375.40 o
  17   5  16    23898.40    22736.34    453.54 o
  19   5  16    17252.51    17640.47    411.79 o
 -20   6  16     2415.06     2182.96    210.40 o
 -18   6  16    11307.89    11364.40    326.68 o
 -16   6  16    20735.00    19837.30    391.06 o
 -14   6  16    23152.97    22898.20    396.87 o
 -12   6  16    16527.07    16036.17    343.00 o
 -10   6  16    13076.42    13510.93    366.64 o
  -8   6  16     4925.27     4867.04    232.71 o
  -6   6  16     3362.92     3245.01    294.05 o
  -4   6  16     2015.95     2202.80    176.26 o
  -2   6  16    11642.49    11291.14    288.39 o
   0   6  16    27841.20    25761.56   1000.00 o
   2   6  16    34702.21    32846.44    478.11 o
   4   6  16    24673.41    25497.23    381.33 o
   6   6  16    10739.37    10332.63    317.50 o
   8   6  16     3464.00     3341.33    195.11 o
  10   6  16      358.04      184.25    132.69 o
  12   6  16     3120.25     2887.31    195.83 o
  14   6  16     5027.29     4696.24    234.88 o
  16   6  16     7687.72     7106.19    287.56 o
  18   6  16    10880.84    11274.93    349.91 o
 -17   7  16     2204.10     2267.36    192.65 o
 -15   7  16     6013.24     5574.58    267.15 o
 -13   7  16     3736.89     3682.81    217.85 o
 -11   7  16     3113.58     2897.66    199.52 o
  -9   7  16      607.64      759.35    188.55 o
  -7   7  16      613.61      424.37    169.23 o
  -5   7  16      345.32      402.76    156.44 o
  -3   7  16      847.89      989.43    163.09 o
  -1   7  16     4055.46     4216.74    217.90 o
   1   7  16     5951.68     6714.29    282.83 o
   3   7  16     4560.55     4458.13    242.93 o
   5   7  16      927.98     1123.36    203.98 o
   7   7  16      733.75      482.62    160.10 o
   9   7  16      118.36      -44.57    151.28 o
  11   7  16        4.98       15.69    156.84 o
  13   7  16       60.09      150.05    166.36 o
  15   7  16      155.24       52.47    159.24 o
 -14   8  16     1239.05     1525.66    224.30 o
 -12   8  16      289.25      374.98    187.30 o
 -10   8  16       47.24       34.59    184.40 o
  -8   8  16      967.20      852.70    203.81 o
  -6   8  16      640.28      769.49    197.63 o
  -4   8  16      237.05      250.22    167.47 o
  -2   8  16       95.69      -11.44    148.51 o
   0   8  16       69.03       78.07     83.87 o
   2   8  16      981.29     1354.43    190.56 o
   4   8  16     1169.46     1449.19    226.44 o
   6   8  16       99.23       95.45    183.26 o
   8   8  16      161.08      174.27    190.18 o
  10   8  16      244.34      210.79    181.93 o
  12   8  16        0.76      -48.03    177.25 o
  -9   9  16     5745.32     5984.32    337.46 o
  -7   9  16     2054.50     1973.04    250.56 o
  -5   9  16       32.92     -187.23    187.23 o
  -3   9  16     2211.86     2636.69    243.72 o
  -1   9  16     4398.95     4553.17    268.46 o
   1   9  16     7583.26     8234.70    381.32 o
   3   9  16     5787.30     5944.26    318.75 o
   5   9  16     4723.39     5429.16    339.52 o
   7   9  16     1715.88     2090.01    281.42 o
 -25   1  17      964.35     1085.98    280.12 o
 -23   1  17      177.48      254.88    229.14 o
 -21   1  17      277.97      151.04    226.77 o
 -19   1  17     1589.14     1487.68    251.44 o
 -17   1  17     4058.40     4119.22    306.50 o
 -15   1  17     7492.38     7300.94    305.77 o
 -13   1  17    16085.04    16310.24    306.48 o
 -11   1  17    19777.64    20016.00    301.76 o
  -9   1  17    29761.76    30345.88    452.38 o
  -7   1  17     5766.18     6085.35    148.99 o
  -5   1  17      901.86     1004.69     83.80 o
  -3   1  17    17505.65    16195.81    569.57 o
  -1   1  17    17969.74    17745.89    279.18 o
   1   1  17    31583.51    30944.42    349.63 o
   3   1  17    23727.10    23781.27    274.13 o
   5   1  17    37716.57    37421.76    578.82 o
   7   1  17    24200.54    25043.68    493.60 o
   9   1  17    14196.26    14198.20    242.58 o
  11   1  17     1820.73     1879.00    141.69 o
  13   1  17      583.13      562.22    133.80 o
  15   1  17     2748.07     2907.38    206.21 o
  17   1  17     5852.69     6298.69    282.68 o
  19   1  17     8967.88     9309.85    375.86 o
  21   1  17     7403.76     8189.91    342.82 o
 -24   2  17     5403.23     5789.64    381.38 o
 -22   2  17     3432.56     3476.24    319.49 o
 -20   2  17       47.22       14.26    202.62 o
 -18   2  17     3950.08     4157.03    265.53 o
 -16   2  17    18580.66    18453.91    428.05 o
 -14   2  17    39548.31    40705.86    664.77 o
 -12   2  17    40006.15    40357.59    622.17 o
 -10   2  17    24655.44    24905.09    350.02 o
  -8   2  17    14122.53    13759.21    461.25 o
  -6   2  17     2182.18     2280.15    142.35 o
  -4   2  17        6.31       47.41     80.44 o
  -2   2  17     8173.23     7562.52    300.51 o
   0   2  17    40894.99    41011.39    795.84 o
   2   2  17    76989.64    76154.43   1396.76 o
   4   2  17    83023.05    84600.62   1833.19 o
   6   2  17    64381.31    63966.11   1189.18 o
   8   2  17    28832.69    29557.54    518.47 o
  10   2  17     7600.53     7057.26    253.94 o
  12   2  17     1053.69     1441.18    160.58 o
  14   2  17      819.63      652.91    156.24 o
  16   2  17     7781.46     7322.39    283.45 o
  18   2  17    14120.88    14501.60    455.83 o
  20   2  17    18335.70    19686.06    489.63 o
  22   2  17    17001.16    18241.50    458.14 o
 -23   3  17     5267.81     4972.47    369.71 o
 -21   3  17     1087.60     1266.91    262.85 o
 -19   3  17      599.30      642.14    191.81 o
 -17   3  17     8716.42     8324.35    263.65 o
 -15   3  17    21509.10    21594.91    375.91 o
 -13   3  17    39546.02    38774.56    464.63 o
 -11   3  17    35687.82    34645.24    641.45 o
  -9   3  17    30983.39    30038.71    640.59 o
  -7   3  17     3913.70     3886.74    174.02 o
  -5   3  17      643.64      546.78    103.75 o
  -3   3  17     3203.16     3327.21    161.83 o
  -1   3  17    12379.40    12696.60    233.29 o
   1   3  17    55230.36    54930.72    927.39 o
   3   3  17    61988.88    63310.12   1359.55 o
   5   3  17    72494.41    70137.02   1054.67 o
   7   3  17    26759.87    26815.63    420.28 o
   9   3  17    16414.04    15636.42    322.47 o
  11   3  17     1576.87     1656.81    164.26 o
  13   3  17        1.65     -127.00    127.00 o
  15   3  17     5650.23     5232.94    247.26 o
  17   3  17     7394.76     7215.34    291.11 o
  19   3  17    16502.13    16335.94    403.33 o
  21   3  17    15394.52    15886.17    457.53 o
 -22   4  17      460.06      294.53    207.53 o
 -20   4  17       21.98       53.26    164.98 o
 -18   4  17      423.42      403.63    144.23 o
 -16   4  17     3476.39     3541.11    201.90 o
 -14   4  17     7761.39     5484.27    983.34 o
 -12   4  17    10852.29    10956.70    286.15 o
 -10   4  17    10464.08    10435.10    277.67 o
  -8   4  17    10382.22    10865.82    260.70 o
  -6   4  17     4850.80     4144.85    180.11 o
  -4   4  17      393.16      356.11    104.92 o
  -2   4  17     4828.34     5049.08    204.07 o
   0   4  17    12411.28    11944.58    302.30 o
   2   4  17    11727.46    11973.58    277.48 o
   4   4  17    17596.36    16864.36    287.33 o
   6   4  17    16264.55    16270.61    366.76 o
   8   4  17    13105.54    12617.32    311.94 o
  10   4  17     5495.57     5069.48    227.64 o
  12   4  17       40.98      -67.12    125.96 o
  14   4  17     2407.72     2441.53    193.13 o
  16   4  17     2945.34     2594.85    202.76 o
  18   4  17     5097.04     4741.28    257.12 o
  20   4  17     5294.46     5469.97    276.70 o
 -21   5  17       64.71       30.82    177.49 o
 -19   5  17        2.11     -104.02    146.35 o
 -17   5  17        9.80      -51.98     84.26 o
 -15   5  17      177.54      358.52    143.98 o
 -13   5  17      730.14      676.22    148.67 o
 -11   5  17      550.27      682.02    147.97 o
  -9   5  17      422.05      593.48    140.23 o
  -7   5  17        6.53      -41.80    116.16 o
  -5   5  17      231.86      260.62    113.18 o
  -3   5  17      187.26      264.27    120.19 o
  -1   5  17      268.05      121.77    119.94 o
   1   5  17       45.12       30.13    123.70 o
   3   5  17       11.72       57.59    113.37 o
   5   5  17      283.99      316.13    121.22 o
   7   5  17        6.54       84.45    122.12 o
   9   5  17       98.02       11.35    125.51 o
  11   5  17        1.12       26.70    130.04 o
  13   5  17        4.62      -24.95    138.33 o
  15   5  17       30.05      -56.37    143.45 o
  17   5  17      151.00      254.99    161.79 o
 -18   6  17      410.16      424.74    171.43 o
 -16   6  17     1777.41     2135.10    197.31 o
 -14   6  17     3251.85     3365.29    212.55 o
 -12   6  17     5940.38     6464.54    261.50 o
 -10   6  17     4800.35     4673.36    228.04 o
  -8   6  17     2046.19     1932.27    196.19 o
  -6   6  17      501.75      473.27    169.04 o
  -4   6  17      429.78      388.98    142.83 o
  -2   6  17     5083.73     5413.90    226.82 o
   0   6  17     5652.65     4588.96    518.07 o
   2   6  17     7778.01     7867.06    285.75 o
   4   6  17     8814.01     9047.77    299.16 o
   6   6  17     9049.96     8814.54    311.13 o
   8   6  17     5084.25     5379.19    266.80 o
  10   6  17      838.11      882.35    175.53 o
  12   6  17       72.97       79.40    143.95 o
  14   6  17      321.08      334.20    156.13 o
  16   6  17      862.18      941.89    183.22 o
 -17   7  17     6289.34     6706.98    293.85 o
 -15   7  17    15270.77    15234.50    376.34 o
 -13   7  17    20069.08    19755.87    403.47 o
 -11   7  17    15935.69    15552.45    408.28 o
  -9   7  17     7387.24     7018.71    310.29 o
  -7   7  17     2871.25     3166.82    251.48 o
  -5   7  17      708.01      496.98    180.64 o
  -3   7  17     2025.87     2037.29    191.00 o
  -1   7  17    11580.99    11965.52    319.84 o
   1   7  17    25264.21    25502.82    460.86 o
   3   7  17    36871.22    37328.65    543.54 o
   5   7  17    34064.33    34399.20    623.97 o
   7   7  17    22589.53    22397.13    527.61 o
   9   7  17    14276.38    14491.32    392.62 o
  11   7  17     2236.14     2392.15    231.47 o
  13   7  17       22.10     -145.98    165.41 o
 -12   8  17    22722.73    23581.81    517.03 o
 -10   8  17    17156.58    16499.10    440.52 o
  -8   8  17     8217.43     8413.27    375.74 o
  -6   8  17     2465.92     2348.73    256.98 o
  -4   8  17      135.24      137.09    174.94 o
  -2   8  17     6250.38     6677.26    320.45 o
   0   8  17    15543.82    12173.07   1720.05 o
   2   8  17    30885.85    30764.75    584.57 o
   4   8  17    35884.29    36850.97    838.98 o
   6   8  17    24336.90    24013.51    568.89 o
   8   8  17    15467.04    15675.27    485.07 o
  10   8  17     4957.54     4861.65    324.63 o
  -7   9  17     4474.14     4481.86    319.79 o
  -5   9  17      984.43      390.41    217.74 o
  -3   9  17      621.98      363.62    200.22 o
  -1   9  17     1814.95     2075.83    262.21 o
   1   9  17     4801.58     4581.29    314.02 o
   3   9  17     6686.46     6868.60    340.47 o
 -24   0  18    13693.49    14188.41    754.60 o
 -22   0  18     7791.07     8043.71    748.81 o
 -20   0  18     1613.01     1503.76    383.88 o
 -18   0  18     1028.11      946.90    326.62 o
 -16   0  18     4789.00     4497.78    444.10 o
 -14   0  18    23210.52    21990.65    772.94 o
 -12   0  18    54069.49    51440.86    771.91 o
 -10   0  18    75610.14    73929.21   2250.46 o
  -8   0  18    56358.49    56906.67   1397.18 o
  -6   0  18    26488.99    28280.74    843.43 o
  -4   0  18    12303.42    12049.23    275.76 o
  -2   0  18     3773.76     3567.20    182.80 o
   0   0  18      680.26      826.86    127.67 o
   2   0  18     5328.76     5362.26    227.59 o
   4   0  18    21715.59    22410.48    462.26 o
   6   0  18    33944.80    33755.44    696.95 o
   8   0  18    53014.87    53617.51    865.99 o
  10   0  18    55264.70    56834.03    642.88 o
  12   0  18     8901.57     9820.71    385.80 o
  14   0  18     1177.83     1064.89    231.88 o
  16   0  18      888.50      748.84    224.21 o
  18   0  18     2367.52     2592.67    355.67 o
  20   0  18     3266.80     3612.77    422.73 o
 -23   1  18     6764.59     6805.90    425.91 o
 -21   1  18     3139.58     3170.55    320.01 o
 -19   1  18       35.17      -78.09    217.01 o
 -17   1  18     2621.32     2688.57    285.69 o
 -15   1  18    14353.61    13482.48    456.04 o
 -13   1  18    22323.94    22365.48    465.90 o
 -11   1  18    44305.65    44986.67    844.32 o
  -9   1  18    47560.08    48391.69    575.93 o
  -7   1  18    55753.13    53329.85   1658.20 o
  -5   1  18    19943.70    20515.48    238.54 o
  -3   1  18     7429.84     7035.61    162.56 o
  -1   1  18      891.62     1019.51     91.76 o
   1   1  18     6038.43     6346.67    168.52 o
   3   1  18    18891.48    19642.72    257.04 o
   5   1  18    31790.86    32124.50    411.54 o
   7   1  18    32310.24    33259.75    494.79 o
   9   1  18    27952.90    28700.07    570.47 o
  11   1  18    15035.36    15718.14    289.69 o
  13   1  18     1993.82     2326.22    194.23 o
  15   1  18     1548.32     1537.23    187.10 o
  17   1  18      130.92       25.97    159.80 o
  19   1  18     1633.56     1837.59    221.22 o
  21   1  18     3828.50     3948.00    309.12 o
 -22   2  18      365.58      440.91    241.47 o
 -20   2  18       19.95     -110.83    224.00 o
 -18   2  18      254.70      212.83    210.13 o
 -16   2  18     1184.58     1054.82    236.03 o
 -14   2  18     4639.94     5093.41    226.07 o
 -12   2  18     5650.20     5952.64    233.69 o
 -10   2  18     7139.79     7413.99    245.81 o
  -8   2  18     5468.40     5469.42    205.66 o
  -6   2  18     2366.80     2654.80    153.63 o
  -4   2  18     5738.75     5678.24    201.30 o
  -2   2  18     1865.35     1809.28    116.54 o
   0   2  18     1500.03     1551.14    104.19 o
   2   2  18     6029.51     6138.89    173.73 o
   4   2  18    11078.77    11504.79    298.42 o
   6   2  18     7650.75     7983.46    204.93 o
   8   2  18     2981.02     3075.38    160.56 o
  10   2  18     4964.60     5041.70    216.55 o
  12   2  18     1667.04     1688.08    163.81 o
  14   2  18     1056.77     1067.47    171.25 o
  16   2  18       28.63      -32.24    148.07 o
  18   2  18      165.52      102.85    166.16 o
  20   2  18     1503.17     1644.36    219.55 o
 -23   3  18       47.25       55.70    250.29 o
 -21   3  18      232.08      142.14    235.23 o
 -19   3  18       19.32      111.44    215.54 o
 -17   3  18      819.40      803.76    195.02 o
 -15   3  18     4104.89     4377.28    215.87 o
 -13   3  18     5978.68     5792.64    237.09 o
 -11   3  18     2496.05     1836.31    315.21 o
  -9   3  18      740.35      714.20    142.00 o
  -7   3  18     5319.04     5604.62    208.18 o
  -5   3  18     5470.50     5411.37    207.34 o
  -3   3  18     1394.24     1616.30    140.23 o
  -1   3  18      205.91       63.47    102.05 o
   1   3  18       50.20       29.75     94.69 o
   3   3  18     2810.93     3126.69    153.56 o
   5   3  18     2779.17     2778.57    163.27 o
   7   3  18     3933.75     4071.45    186.66 o
   9   3  18     1283.27     1359.71    164.24 o
  11   3  18      184.13       57.41    132.13 o
  13   3  18     2007.18     1922.98    185.18 o
  15   3  18     2015.87     2049.27    196.45 o
  17   3  18       94.44     -147.11    153.15 o
  19   3  18       90.96      134.49    173.58 o
 -22   4  18     2293.19     2063.31    299.82 o
 -20   4  18      565.82      601.30    213.86 o
 -18   4  18     1498.59     1404.90    190.46 o
 -16   4  18     7600.22     7711.12    272.66 o
 -14   4  18    16848.37    17327.16    394.16 o
 -12   4  18    28286.32    28382.81    684.67 o
 -10   4  18    32590.67    33848.76    798.28 o
  -8   4  18    32495.08    32161.97    839.75 o
  -6   4  18    25628.91    25239.04    442.34 o
  -4   4  18     5536.61     5529.07    192.25 o
  -2   4  18      764.64      723.82    122.40 o
   0   4  18      698.05      592.41    142.07 o
   2   4  18     6879.96     6774.67    236.63 o
   4   4  18    16079.36    15551.03    318.21 o
   6   4  18    29053.02    28045.26    520.31 o
   8   4  18    25455.88    25361.99    594.67 o
  10   4  18    14312.27    13788.33    389.17 o
  12   4  18     6388.08     6495.17    266.64 o
  14   4  18     3421.42     3459.09    220.28 o
  16   4  18       39.41     -140.11    148.85 o
  18   4  18      623.09      541.55    180.41 o
 -19   5  18      325.13      291.13    182.49 o
 -17   5  18     2647.32     2474.16    269.96 o
 -15   5  18    11331.60    11714.83    329.17 o
 -13   5  18    27964.44    28175.30    722.56 o
 -11   5  18    52878.32    51685.71   1016.76 o
  -9   5  18    61509.64    60943.39   1157.50 o
  -7   5  18    58522.39    56858.52    848.18 o
  -5   5  18    19430.54    19140.66    362.38 o
  -3   5  18     3614.03     3319.05    191.66 o
  -1   5  18     1250.09     1102.24    153.49 o
   1   5  18     6840.49     6584.76    264.24 o
   3   5  18    18146.70    17493.69    376.21 o
   5   5  18    31388.63    30171.65    628.51 o
   7   5  18    40624.41    40223.50    902.37 o
   9   5  18    35839.66    35982.71    631.51 o
  11   5  18    24637.16    23905.76    418.29 o
  13   5  18     8805.11     9350.83    309.80 o
  15   5  18      211.05      159.19    160.12 o
  17   5  18     1682.51     1591.62    201.12 o
 -18   6  18      136.63       12.69    165.37 o
 -16   6  18     3095.53     3474.12    228.43 o
 -14   6  18     9533.64     9321.74    306.93 o
 -12   6  18    20957.47    20212.81    396.08 o
 -10   6  18    26777.50    27238.95    445.77 o
  -8   6  18    26619.18    25439.29    481.17 o
  -6   6  18    18867.16    18516.65    418.23 o
  -4   6  18     8361.95     8237.31    291.44 o
  -2   6  18     1539.65     1436.55    164.31 o
   0   6  18     1079.18      629.99    150.70 o
   2   6  18     8891.39     9489.12    310.67 o
   4   6  18    19662.05    18566.73    467.08 o
   6   6  18    29810.26    29119.66    578.14 o
   8   6  18    16932.72    16330.93    407.91 o
  10   6  18    11827.64    11617.62    363.28 o
  12   6  18     3850.73     3671.48    254.57 o
  14   6  18     1213.59     1393.12    211.18 o
 -15   7  18      584.99      471.16    190.84 o
 -13   7  18     1997.76     2147.48    231.27 o
 -11   7  18     2403.71     2308.23    228.63 o
  -9   7  18     1554.21     1076.51    202.37 o
  -7   7  18     3467.17     3432.93    244.57 o
  -5   7  18     1553.83     1568.85    224.11 o
  -3   7  18      570.70      365.63    156.68 o
  -1   7  18       29.00      -21.42    135.88 o
   1   7  18      170.04      182.87    156.10 o
   3   7  18     1788.33     1937.71    234.74 o
   5   7  18     4327.36     4257.40    296.79 o
   7   7  18     3871.71     3842.39    291.88 o
   9   7  18     1571.12     1755.80    243.84 o
  11   7  18      150.32       89.12    173.58 o
 -10   8  18     2025.64     2301.90    254.40 o
  -8   8  18      912.33      742.65    226.85 o
  -6   8  18      266.64      300.99    199.57 o
  -4   8  18     1349.38     1377.43    218.26 o
  -2   8  18     1279.11     1185.45    223.43 o
   0   8  18       37.31       72.85    141.71 o
   2   8  18      665.78      688.82    193.56 o
   4   8  18     1501.68     1833.31    251.57 o
   6   8  18      893.77     1190.04    230.04 o
   8   8  18      290.89      456.66    221.09 o
 -23   1  19     6741.82     6942.49    439.62 o
 -21   1  19     3463.95     4152.30    352.94 o
 -19   1  19     2521.98     2325.43    293.75 o
 -17   1  19      534.42      504.37    221.82 o
 -15   1  19       31.28       11.17    192.31 o
 -13   1  19      885.31      994.61    189.58 o
 -11   1  19     5359.78     5592.89    290.14 o
  -9   1  19    13249.72    13817.37    267.07 o
  -7   1  19    18760.25    17566.31    793.41 o
  -5   1  19    26436.95    26739.39    514.43 o
  -3   1  19     9157.89     8843.42    180.57 o
  -1   1  19      958.98     1184.36     98.16 o
   1   1  19      687.93      886.13     94.86 o
   3   1  19     2419.54     2507.05    123.05 o
   5   1  19     5842.09     6226.45    181.87 o
   7   1  19     9836.32     9960.12    219.67 o
   9   1  19    10773.48    11959.60    265.73 o
  11   1  19    11219.31    11534.17    291.81 o
  13   1  19     2869.35     2845.86    210.40 o
  15   1  19      619.79      579.49    168.15 o
  17   1  19        5.16      -49.49    162.43 o
  19   1  19     1241.83     1136.99    239.37 o
 -22   2  19    16346.35    16599.79    578.35 o
 -20   2  19    14057.79    13643.32    511.34 o
 -18   2  19     7705.09     7515.53    421.61 o
 -16   2  19       68.17       97.64    207.03 o
 -14   2  19     2083.60     2297.96    226.32 o
 -12   2  19    10806.18    10672.27    287.96 o
 -10   2  19    21866.90    22193.29    540.89 o
  -8   2  19    22812.09    22199.99    555.43 o
  -6   2  19    29090.17    29171.87    583.21 o
  -4   2  19    24048.04    23347.45    340.23 o
  -2   2  19    12027.25    11395.99    275.68 o
   0   2  19     2335.34     2319.40    129.51 o
   2   2  19     2702.98     2800.49    129.85 o
   4   2  19    11191.95    11319.14    251.14 o
   6   2  19    23247.51    23189.37    611.42 o
   8   2  19    23366.97    24508.32    545.57 o
  10   2  19    24289.11    24809.92    524.05 o
  12   2  19    14397.35    14242.05    322.31 o
  14   2  19     2254.81     2563.43    210.39 o
  16   2  19      106.60       71.09    162.41 o
  18   2  19     2150.84     2264.46    228.35 o
 -21   3  19    15776.14    16391.86    561.03 o
 -19   3  19    12012.58    11167.16    463.49 o
 -17   3  19     3327.35     3707.18    313.66 o
 -15   3  19       36.58       53.72    134.66 o
 -13   3  19     4825.67     4986.11    228.34 o
 -11   3  19    16053.96    13216.47   1707.74 o
  -9   3  19    24600.46    24329.57    429.19 o
  -7   3  19    31292.28    31009.91    400.12 o
  -5   3  19    44361.64    42804.61    618.70 o
  -3   3  19    22499.14    21632.86    341.16 o
  -1   3  19     8238.36     7781.40    228.61 o
   1   3  19      738.96      712.64    114.64 o
   3   3  19     8170.41     7892.42    235.95 o
   5   3  19    14206.25    15048.49    429.36 o
   7   3  19    23303.90    23231.67    579.21 o
   9   3  19    20035.65    21069.37    434.87 o
  11   3  19    19590.39    19498.08    391.69 o
  13   3  19     8259.57     8487.87    303.14 o
  15   3  19     1864.47     2071.19    205.75 o
  17   3  19      169.48      -36.81    165.43 o
 -20   4  19     3556.56     3645.88    332.91 o
 -18   4  19     1907.19     1770.63    247.62 o
 -16   4  19      174.10      198.62    152.56 o
 -14   4  19       85.87       40.37    122.88 o
 -12   4  19     2309.64     2420.70    190.43 o
 -10   4  19    12656.80    11871.24    315.53 o
  -8   4  19    20222.21    20058.93    379.10 o
  -6   4  19    20467.98    20213.35    482.57 o
  -4   4  19     4443.34     4359.66    180.67 o
  -2   4  19     1007.81     1030.62    153.73 o
   0   4  19      104.18       25.46    126.35 o
   2   4  19      509.21      507.50    146.38 o
   4   4  19     1176.24     1387.01    156.16 o
   6   4  19     6524.79     5832.20    265.45 o
   8   4  19     9787.06    10003.53    370.40 o
  10   4  19     7254.49     6814.88    270.24 o
  12   4  19     6849.83     6928.80    280.94 o
  14   4  19     2987.77     2941.52    220.00 o
  16   4  19      404.56      450.38    173.15 o
 -19   5  19       88.80       69.11    202.42 o
 -17   5  19        4.39     -105.01    148.33 o
 -15   5  19      564.51      540.88    160.96 o
 -13   5  19      281.87      166.12    153.39 o
 -11   5  19      114.20      134.54    147.94 o
  -9   5  19       18.01       16.79    139.47 o
  -7   5  19      115.24      262.32    138.60 o
  -5   5  19      389.80      347.18    141.09 o
  -3   5  19       43.17       86.23    122.11 o
  -1   5  19       23.25     -127.00    127.00 o
   1   5  19      111.50       32.93    133.51 o
   3   5  19      123.82      112.10    141.41 o
   5   5  19      221.26      121.53    170.16 o
   7   5  19      962.17      911.30    179.68 o
   9   5  19      312.23      409.43    173.70 o
  11   5  19       71.63       32.42    174.15 o
  13   5  19        1.07       82.70    170.97 o
  15   5  19       23.53      129.81    165.77 o
 -16   6  19      736.19      922.78    184.07 o
 -14   6  19       47.82      -94.70    152.42 o
 -12   6  19      485.08      489.85    167.14 o
 -10   6  19     2332.66     2437.67    228.98 o
  -8   6  19     8958.59     8881.63    339.60 o
  -6   6  19     8853.29     8784.87    330.94 o
  -4   6  19     2246.88     2358.76    235.68 o
  -2   6  19      256.29      163.24    136.61 o
   0   6  19        6.03      -82.03     93.70 o
   2   6  19       18.37       20.75    144.59 o
   4   6  19      477.09      758.33    194.65 o
   6   6  19     2402.12     2659.98    261.12 o
   8   6  19     5695.68     5413.20    320.05 o
  10   6  19     4001.32     4230.68    264.60 o
  12   6  19     2404.93     2422.25    236.22 o
 -13   7  19     4235.69     4189.46    279.41 o
 -11   7  19     7854.86     8142.38    345.58 o
  -9   7  19    12501.39    11909.92    390.10 o
  -7   7  19    15817.58    16006.15    403.27 o
  -5   7  19    13474.43    13084.52    427.17 o
  -3   7  19     9365.12     8982.39    379.39 o
  -1   7  19     5282.94     5437.79    258.57 o
   1   7  19        9.33       46.69    157.23 o
   3   7  19     3112.07     3251.20    268.11 o
   5   7  19     9742.80     9715.03    394.99 o
   7   7  19    14563.37    14961.22    470.84 o
   9   7  19     9230.52     8889.07    401.12 o
  -8   8  19    17628.14    16929.00    462.76 o
  -6   8  19    19992.62    20632.89    535.56 o
  -4   8  19    12730.94    12770.00    411.03 o
  -2   8  19     7174.58     7428.46    368.75 o
   0   8  19      154.66       39.55    172.20 o
   2   8  19     3048.32     2610.93    242.71 o
   4   8  19     7339.19     7581.49    383.55 o
 -22   0  20    10851.46    11159.17    742.82 o
 -20   0  20     8089.21     9199.54    670.34 o
 -18   0  20     5812.46     5125.33    501.43 o
 -16   0  20     4129.12     3953.22    441.82 o
 -14   0  20        3.97     -120.26    264.65 o
 -12   0  20     4774.58     4957.56    461.54 o
 -10   0  20    31893.61    30792.90    641.14 o
  -8   0  20    45154.44    44326.18    739.08 o
  -6   0  20    55496.36    51164.26    780.70 o
  -4   0  20    39509.25    40258.43    541.92 o
  -2   0  20    17394.16    17372.16    356.35 o
   0   0  20     2562.19     2795.74    179.66 o
   2   0  20       67.13      206.09    125.48 o
   4   0  20     4899.45     5037.98    244.12 o
   6   0  20    13684.38    13654.75    343.55 o
   8   0  20    37678.62    38320.02   1053.87 o
  10   0  20    38665.14    41006.01   1091.98 o
  12   0  20    37562.25    40477.36   1128.79 o
  14   0  20    23658.15    24545.70    969.04 o
  16   0  20    10425.26    10582.79    538.60 o
  18   0  20     2265.05     2418.46    372.09 o
 -21   1  20     7990.60     8554.69    475.47 o
 -19   1  20     8558.06     9093.07    468.51 o
 -17   1  20     5824.69     6008.49    373.57 o
 -15   1  20      511.39      543.75    227.54 o
 -13   1  20     1400.67     1481.87    245.93 o
 -11   1  20    10066.99     9798.21    344.66 o
  -9   1  20    20336.58    20535.95    383.53 o
  -7   1  20    17965.47    17837.99    313.79 o
  -5   1  20    33487.44    33177.01    551.13 o
  -3   1  20    29356.23    28996.64    483.10 o
  -1   1  20    18868.83    18379.55    268.11 o
   1   1  20     3919.90     4100.93    150.44 o
   3   1  20     1326.61     1464.29    114.79 o
   5   1  20    10279.15    10649.77    216.22 o
   7   1  20    19601.05    19850.35    327.60 o
   9   1  20    25908.08    26345.92    427.18 o
  11   1  20    17451.81    18228.04    548.42 o
  13   1  20    18620.95    20323.54    598.39 o
  15   1  20    11849.66    12240.50    385.16 o
  17   1  20     5000.40     5705.97    315.64 o
 -20   2  20     3103.11     3492.84    342.36 o
 -18   2  20     2420.57     2280.65    302.16 o
 -16   2  20      311.13      523.07    231.11 o
 -14   2  20      389.16      299.03    201.79 o
 -12   2  20     1330.52     1301.81    207.18 o
 -10   2  20     1677.75     1749.77    166.57 o
  -8   2  20      828.15     1013.78    123.99 o
  -6   2  20     4467.01     4350.90    188.57 o
  -4   2  20     5509.12     5715.22    192.18 o
  -2   2  20     2023.76     2054.17    144.20 o
   0   2  20     1162.63     1202.27    117.43 o
   2   2  20      397.46      431.36    105.67 o
   4   2  20      620.88      551.43    103.41 o
   6   2  20     1438.63     1655.14    137.59 o
   8   2  20     5127.79     5116.05    216.97 o
  10   2  20     2538.45     2720.89    184.37 o
  12   2  20      457.51      464.09    162.72 o
  14   2  20     1461.96     1403.30    194.27 o
  16   2  20     2407.63     2292.69    223.62 o
  18   2  20      314.08      365.15    191.37 o
 -19   3  20     1281.13     1640.33    280.00 o
 -17   3  20      147.91      235.76    225.21 o
 -15   3  20      163.36       63.23    186.68 o
 -13   3  20      558.36      594.29    151.55 o
 -11   3  20      721.24      439.01    103.95 o
  -9   3  20     3773.74     4011.78    214.71 o
  -7   3  20     5243.61     5135.00    213.67 o
  -5   3  20     1614.95     1574.55    153.97 o
  -3   3  20     2805.16     2890.01    170.72 o
  -1   3  20     2615.55     2611.68    163.00 o
   1   3  20      112.75       35.03    124.10 o
   3   3  20      181.82      140.76    115.27 o
   5   3  20     4263.92     4390.39    198.80 o
   7   3  20     2731.32     2841.25    194.77 o
   9   3  20      429.43      492.92    142.07 o
  11   3  20     1532.16     1599.22    175.80 o
  13   3  20     3064.37     3414.75    229.46 o
  15   3  20     1740.09     2077.94    211.53 o
  17   3  20     1823.72     2048.46    226.93 o
 -18   4  20     4077.41     4407.75    349.46 o
 -16   4  20     1355.47     1427.90    202.20 o
 -14   4  20      804.57      905.57    165.95 o
 -12   4  20     4669.66     4579.95    232.18 o
 -10   4  20    11020.70    11052.04    316.06 o
  -8   4  20    17520.54    17499.41    338.38 o
  -6   4  20    17748.11    18301.56    446.30 o
  -4   4  20    16986.16    16475.48    326.10 o
  -2   4  20    11957.77    11198.45    309.06 o
   0   4  20     3432.53     3252.90    205.46 o
   2   4  20       32.35       -3.97    130.92 o
   4   4  20     4395.09     4283.80    231.62 o
   6   4  20    13223.18    12574.13    376.52 o
   8   4  20    15649.70    16219.99    540.14 o
  10   4  20    16408.53    16457.40    416.44 o
  12   4  20    19449.63    19785.53    462.69 o
  14   4  20    10364.42    11011.12    350.25 o
  16   4  20     4347.83     4749.68    273.25 o
 -17   5  20     3291.10     3439.77    235.80 o
 -15   5  20      535.53      669.26    175.95 o
 -13   5  20     1038.77     1498.06    188.89 o
 -11   5  20     7662.17     8148.25    298.35 o
  -9   5  20    23033.71    23441.36    494.25 o
  -7   5  20    29659.54    28470.14    673.79 o
  -5   5  20    26872.50    26038.90    581.17 o
  -3   5  20    20515.53    19855.59    365.29 o
  -1   5  20    13294.55    12708.83    329.83 o
   1   5  20     3430.59     3347.03    223.51 o
   3   5  20      103.23       92.10    147.17 o
   5   5  20     6944.96     6680.23    319.04 o
   7   5  20    16934.21    16110.90    458.51 o
   9   5  20    28479.73    28577.88    918.10 o
  11   5  20    29159.80    29100.65    664.81 o
  13   5  20    17876.80    18956.96    517.62 o
 -14   6  20       87.08      -44.30    161.61 o
 -12   6  20     1937.71     2086.81    225.71 o
 -10   6  20     6803.09     6305.00    310.49 o
  -8   6  20    14033.15    13742.64    397.52 o
  -6   6  20    19793.41    18738.77    442.94 o
  -4   6  20    18392.15    18591.84    438.72 o
  -2   6  20    12905.52    12138.09    327.00 o
   0   6  20     6262.34     4467.50   1037.92 o
   2   6  20      284.03      222.31    179.89 o
   4   6  20     2548.53     2332.23    243.62 o
   6   6  20     6952.24     6950.24    348.76 o
   8   6  20    12168.07    11326.85    486.27 o
  10   6  20    11738.59    11459.33    434.42 o
  12   6  20    12925.86    12416.78    516.87 o
 -11   7  20       78.70      -95.33    185.19 o
  -9   7  20     1263.97     1045.83    208.70 o
  -7   7  20     2604.95     2396.28    228.63 o
  -5   7  20     2747.57     2471.05    238.47 o
  -3   7  20     3408.12     3309.13    276.18 o
  -1   7  20     3322.26     3239.90    221.41 o
   1   7  20     1062.20      883.82    215.21 o
   3   7  20       20.52     -100.25    178.93 o
   5   7  20     1094.31     1034.97    228.56 o
   7   7  20     1893.28     1822.74    255.46 o
 -19   1  21     6662.88     6839.46    422.21 o
 -17   1  21     7071.98     7874.03    431.12 o
 -15   1  21     5397.11     5474.93    354.82 o
 -13   1  21     2024.47     2223.54    267.56 o
 -11   1  21       50.09       35.76    156.48 o
  -9   1  21     2797.32     2820.00    197.57 o
  -7   1  21    14812.68    14365.30    367.86 o
  -5   1  21    13670.49    13894.53    268.00 o
  -3   1  21     7635.03     7622.50    223.21 o
  -1   1  21     5630.79     5790.76    207.22 o
   1   1  21     8734.57     8923.65    216.02 o
   3   1  21     8565.87     8661.86    202.70 o
   5   1  21     4034.48     4283.10    165.70 o
   7   1  21       43.37        3.66    100.47 o
   9   1  21     2559.41     2618.11    175.48 o
  11   1  21     3102.71     3488.59    218.75 o
  13   1  21     4689.12     4932.31    251.57 o
  15   1  21     4184.14     4854.30    267.23 o
  17   1  21     1144.88     1311.77    237.20 o
 -20   2  21    17637.36    18982.33    623.44 o
 -18   2  21    15305.90    15131.08    719.82 o
 -16   2  21     9294.21     9541.77    455.11 o
 -14   2  21     4432.09     4207.51    312.55 o
 -12   2  21       43.01      132.48    169.80 o
 -10   2  21     1978.23     2066.84    220.43 o
  -8   2  21    14876.94    14856.03    417.26 o
  -6   2  21    23903.67    23900.79    379.33 o
  -4   2  21    41080.51    40394.81    446.31 o
  -2   2  21    39707.82    38729.43    422.63 o
   0   2  21    35436.39    35921.47    614.14 o
   2   2  21    13549.69    13479.91    256.03 o
   4   2  21     4450.57     4681.45    201.40 o
   6   2  21       87.10       80.52    116.27 o
   8   2  21     3533.02     3645.46    191.80 o
  10   2  21    10071.80    10492.17    297.20 o
  12   2  21     7804.19     8017.21    302.81 o
  14   2  21    12899.44    13860.45    438.13 o
  16   2  21     6738.47     7835.49    329.05 o
 -19   3  21    16619.03    16137.61    563.95 o
 -17   3  21    14097.54    14397.44    566.33 o
 -15   3  21     8875.05     8856.00    438.45 o
 -13   3  21     1728.59     1702.62    233.63 o
 -11   3  21      445.87      490.96    107.32 o
  -9   3  21     7349.05     7112.27    311.35 o
  -7   3  21    21455.34    21434.76    383.90 o
  -5   3  21    31359.68    31105.14    406.40 o
  -3   3  21    42386.96    41432.37    554.84 o
  -1   3  21    41059.05    39181.28    489.53 o
   1   3  21    30403.55    28840.80    596.34 o
   3   3  21    12870.54    12453.97    311.40 o
   5   3  21      860.81     1113.02    146.69 o
   7   3  21      678.19      539.06    153.65 o
   9   3  21     8046.68     7833.49    289.74 o
  11   3  21    11462.85    12014.13    320.08 o
  13   3  21    14860.78    15146.75    502.19 o
  15   3  21    11183.21    11806.75    367.36 o
 -16   4  21     5442.44     5645.56    379.65 o
 -14   4  21     4673.56     4970.77    307.60 o
 -12   4  21      300.76      205.79    153.52 o
 -10   4  21      834.74      891.68    167.10 o
  -8   4  21     9318.15     9260.72    278.26 o
  -6   4  21    16024.81    16662.64    397.44 o
  -4   4  21    23712.93    22385.49    410.92 o
  -2   4  21    12310.23    11621.55    321.28 o
   0   4  21     7367.32     6587.30    268.33 o
   2   4  21     3546.90     3574.01    213.51 o
   4   4  21     1784.88     1825.15    199.36 o
   6   4  21       11.76      -14.20    157.79 o
   8   4  21      791.80      922.66    181.57 o
  10   4  21     6917.41     7143.71    321.27 o
  12   4  21     6467.47     6654.57    324.61 o
  14   4  21     6987.13     7078.08    334.70 o
 -15   5  21       55.25      114.38    162.79 o
 -13   5  21       64.01       16.86    156.66 o
 -11   5  21       23.07       15.20    150.04 o
  -9   5  21       20.75        6.67    163.72 o
  -7   5  21       38.42       53.81    152.06 o
  -5   5  21        4.34      -65.65    160.93 o
  -3   5  21        5.70       64.12    132.78 o
  -1   5  21       37.83       65.33    142.67 o
   1   5  21       61.39     -137.10    137.10 o
   3   5  21        1.55     -158.28    158.28 o
   5   5  21      566.40      506.17    192.62 o
   7   5  21      414.94      535.95    200.46 o
   9   5  21     1187.02     1235.73    227.69 o
  11   5  21      252.34      285.79    206.56 o
 -12   6  21      232.84      316.48    184.34 o
 -10   6  21     1207.53     1102.09    210.96 o
  -8   6  21     5912.98     6200.65    311.87 o
  -6   6  21     8236.84     7526.58    334.40 o
  -4   6  21     9678.47     9851.75    366.65 o
  -2   6  21    10367.57    10081.79    304.29 o
   0   6  21     6528.94     4975.80   1038.72 o
   2   6  21     4940.03     4699.24    299.45 o
   4   6  21     1724.81     2046.16    246.74 o
   6   6  21       68.22     -184.39    184.39 o
   8   6  21      245.25      153.64    200.49 o
  -7   7  21     8656.94     8632.19    364.68 o
  -5   7  21    16302.89    16368.09    416.43 o
  -3   7  21    25024.71    24877.68    570.03 o
  -1   7  21    21161.72    21310.96    475.85 o
   1   7  21    14113.61    13359.40    407.37 o
   3   7  21     6216.62     6068.47    345.47 o
 -18   0  22    17910.22    18032.65    834.65 o
 -16   0  22    19473.48    19437.26    822.56 o
 -14   0  22    14272.97    15791.79   1738.41 o
 -12   0  22     8494.89     8075.10    550.57 o
 -10   0  22     1329.72     1446.67    317.83 o
  -8   0  22       79.09       80.54    191.46 o
  -6   0  22    13295.85    13020.40    464.38 o
  -4   0  22    23098.33    22738.44    568.81 o
  -2   0  22    36934.27    36168.18    679.73 o
   0   0  22    35339.58    36391.16    567.41 o
   2   0  22    18527.31    18875.30    379.12 o
   4   0  22     7901.76     8340.74    289.78 o
   6   0  22      579.62      442.72    155.38 o
   8   0  22     2206.48     2239.28    236.55 o
  10   0  22     8812.05    10059.21    489.81 o
  12   0  22    19608.61    19016.19    716.92 o
  14   0  22    15192.54    16727.12    626.72 o
 -19   1  22    11931.02    12221.58    525.79 o
 -17   1  22    13138.08    13485.15    575.28 o
 -15   1  22    12608.25    12913.39    494.83 o
 -13   1  22     7536.64     7605.09    401.74 o
 -11   1  22     3430.83     3776.69    251.04 o
  -9   1  22     1136.21     1064.35    191.71 o
  -7   1  22     1433.93     1036.73    235.45 o
  -5   1  22    10397.72    10165.96    301.36 o
  -3   1  22    12522.70    12546.64    289.90 o
  -1   1  22    15202.93    15613.48    287.79 o
   1   1  22    13425.13    13343.05    252.30 o
   3   1  22     8421.67     8578.65    224.19 o
   5   1  22     4479.47     4627.09    189.99 o
   7   1  22       62.99      -17.03    117.50 o
   9   1  22      948.23     1134.89    164.74 o
  11   1  22     6002.58     5972.99    266.47 o
  13   1  22     9396.50     9663.00    355.23 o
  15   1  22    12175.84    13742.12    518.12 o
 -18   2  22     2446.45     2825.46    321.33 o
 -16   2  22     3030.95     2963.02    316.18 o
 -14   2  22     1823.51     2146.54    280.81 o
 -12   2  22     1166.83     1218.25    211.47 o
 -10   2  22      527.85      569.33    192.63 o
  -8   2  22      119.12      242.53    165.63 o
  -6   2  22     1122.88     1000.43    150.97 o
  -4   2  22      709.63      870.94    121.89 o
  -2   2  22     2360.16     2358.63    160.85 o
   0   2  22     2828.98     2912.17    170.62 o
   2   2  22      916.96      954.05    147.12 o
   4   2  22      357.82      386.14    127.28 o
   6   2  22      225.05       61.19    131.24 o
   8   2  22      281.12      161.99    139.88 o
  10   2  22      181.34       19.97    134.73 o
  12   2  22      561.29      411.99    166.32 o
  14   2  22     1608.97     1687.04    212.81 o
 -17   3  22     2455.60     2892.39    320.82 o
 -15   3  22     2233.75     2631.68    307.03 o
 -13   3  22      966.71     1151.91    222.11 o
 -11   3  22       89.91        2.50    137.29 o
  -9   3  22        1.60       11.47    155.05 o
  -7   3  22      138.42       96.90    133.64 o
  -5   3  22      476.19      736.43    136.73 o
  -3   3  22     2459.93     2440.92    166.81 o
  -1   3  22     2927.29     3179.42    199.41 o
   1   3  22     1947.18     1905.52    172.76 o
   3   3  22      447.97      554.07    151.23 o
   5   3  22       33.83     -140.78    140.78 o
   7   3  22       96.07      -34.44    143.37 o
   9   3  22      301.26      365.96    157.54 o
  11   3  22     1167.94     1406.59    208.72 o
  13   3  22      450.13      399.27    191.32 o
 -16   4  22     8145.27     8423.16    461.01 o
 -14   4  22     6202.62     6441.73    350.02 o
 -12   4  22     5985.16     6116.91    339.65 o
 -10   4  22     1584.18     1841.16    193.01 o
  -8   4  22       40.59       55.86    133.27 o
  -6   4  22     2447.86     2496.68    216.78 o
  -4   4  22     7458.30     7301.32    277.27 o
  -2   4  22    12172.13    11486.49    295.65 o
   0   4  22    10872.88    10922.49    317.72 o
   2   4  22     6942.86     6695.60    268.85 o
   4   4  22     1764.15     1706.89    201.91 o
   6   4  22      162.22       70.53    162.47 o
   8   4  22      620.06      539.36    185.86 o
  10   4  22     3847.91     4276.87    271.06 o
  12   4  22     5876.73     6018.81    314.51 o
 -13   5  22    14169.30    14278.36    409.55 o
 -11   5  22     5378.09     5418.55    291.14 o
  -9   5  22      148.66      121.15    177.48 o
  -7   5  22     1636.24     1681.34    196.38 o
  -5   5  22     6877.97     6726.46    308.00 o
  -3   5  22    13746.59    13430.33    354.39 o
  -1   5  22    14283.21    14623.22    372.40 o
   1   5  22     8988.13     8307.40    307.18 o
   3   5  22     4958.83     5438.62    287.89 o
   5   5  22     3506.42     3196.23    253.03 o
   7   5  22       79.45        8.47    186.01 o
   9   5  22      723.84      619.74    214.92 o
 -10   6  22      213.29      170.59    185.44 o
  -8   6  22      483.93      227.64    189.49 o
  -6   6  22     3202.96     3473.73    244.53 o
  -4   6  22     6907.74     6831.98    327.92 o
  -2   6  22    15649.95    15164.23    389.45 o
   0   6  22    13280.76    11295.09   1037.86 o
   2   6  22     7949.17     7956.54    374.45 o
   4   6  22     2572.29     2231.03    260.28 o
   6   6  22      265.00      145.21    201.12 o
 -17   1  23     2602.23     2907.63    322.61 o
 -15   1  23     4058.63     4337.53    350.65 o
 -13   1  23     5940.75     6152.40    372.13 o
 -11   1  23     4427.10     4438.81    317.71 o
  -9   1  23      326.29      360.63    169.78 o
  -7   1  23      452.97      214.13    104.53 o
  -5   1  23     3042.65     3105.14    204.51 o
  -3   1  23     6045.19     6186.20    263.79 o
  -1   1  23     6141.06     6057.70    233.41 o
   1   1  23     5903.16     6438.44    220.02 o
   3   1  23     5129.02     5114.80    211.84 o
   5   1  23     2861.17     3270.95    177.76 o
   7   1  23     1664.58     1591.69    169.61 o
   9   1  23      469.56      410.40    164.76 o
  11   1  23      159.28       40.12    154.69 o
  13   1  23     2392.03     2653.26    240.43 o
 -16   2  23    14466.23    14570.09    546.71 o
 -14   2  23    12431.85    11413.02    476.82 o
 -12   2  23     6289.68     6282.19    373.60 o
 -10   2  23     1815.27     1932.17    230.35 o
  -8   2  23       43.04       92.51    166.32 o
  -6   2  23      969.15     1154.82    171.35 o
  -4   2  23    11112.66    11356.38    295.67 o
  -2   2  23    24009.70    24227.27    365.83 o
   0   2  23    37230.64    36873.67    465.58 o
   2   2  23    34255.82    34836.41    479.29 o
   4   2  23    17610.73    17889.68    352.70 o
   6   2  23     5357.71     5744.17    270.11 o
   8   2  23      474.19      375.69    150.22 o
  10   2  23      213.21       59.01    167.29 o
  12   2  23     3123.59     3222.47    247.79 o
 -15   3  23    14933.59    15506.05    544.71 o
 -13   3  23     9839.32     9836.71    461.97 o
 -11   3  23     4262.93     3874.12    400.52 o
  -9   3  23      254.58      242.50    185.03 o
  -7   3  23      434.23      482.69    164.16 o
  -5   3  23     5818.17     6150.34    274.62 o
  -3   3  23    16349.44    16468.71    320.90 o
  -1   3  23    28861.29    28946.16    438.87 o
   1   3  23    31455.01    31065.22    455.37 o
   3   3  23    22078.31    22366.41    404.24 o
   5   3  23    12261.11    11838.26    351.50 o
   7   3  23     4865.67     5058.29    267.84 o
   9   3  23      208.47      185.09    172.55 o
  11   3  23      531.52      286.69    181.54 o
 -12   4  23     5250.56     5798.31    334.79 o
 -10   4  23     3041.74     3227.70    280.65 o
  -8   4  23       37.60      -32.41    147.74 o
  -6   4  23     2059.99     2159.43    210.20 o
  -4   4  23     5021.81     5128.79    265.72 o
  -2   4  23     4718.31     4737.79    221.66 o
   0   4  23    10092.26     9507.07    305.69 o
   2   4  23    12129.51    12247.07    370.77 o
   4   4  23    10908.45    10726.85    350.42 o
   6   4  23     5369.49     5278.20    284.53 o
   8   4  23      430.46      220.85    182.51 o
  10   4  23      104.04      134.94    183.10 o
 -11   5  23      183.01       25.91    210.13 o
  -9   5  23      481.44      606.87    194.97 o
  -7   5  23      388.04      420.30    169.70 o
  -5   5  23      166.78      -40.54    175.79 o
  -3   5  23       51.77      104.28    170.01 o
  -1   5  23       18.37       36.54    145.73 o
   1   5  23       55.14       28.55    171.91 o
   3   5  23       49.56      -14.36    175.80 o
   5   5  23       77.46       31.78    177.25 o
   7   5  23       30.58       21.39    181.86 o
  -4   6  23     6258.04     6131.20    320.75 o
  -2   6  23     5615.88     5735.10    312.58 o
   0   6  23     5890.47     5987.79    377.62 o
 -14   0  24    24469.31    26371.67    924.11 o
 -12   0  24    33957.53    32708.13    960.17 o
 -10   0  24    29523.33    30850.62    922.18 o
  -8   0  24     7051.75     6832.69    397.27 o
  -6   0  24      811.78      886.81    240.07 o
  -4   0  24      306.74      559.87    219.58 o
  -2   0  24     4968.33     4641.10    329.84 o
   0   0  24    10606.04    11181.68    448.18 o
   2   0  24    21509.17    21062.53    627.59 o
   4   0  24    30451.28    32678.56    627.98 o
   6   0  24    27163.70    26907.95    772.14 o
   8   0  24    16396.04    17946.04   1200.39 o
  10   0  24     4783.29     5185.84    384.06 o
 -15   1  24    13242.94    13865.03    522.36 o
 -13   1  24    13618.08    13950.89    511.59 o
 -11   1  24    16952.58    16606.39    522.26 o
  -9   1  24     9149.10     9752.30    363.65 o
  -7   1  24     2087.97     1346.28    469.90 o
  -5   1  24      598.92      573.51    161.92 o
  -3   1  24      645.14      716.24    162.00 o
  -1   1  24     5715.96     5979.59    265.67 o
   1   1  24    11433.84    11494.82    294.93 o
   3   1  24    16713.87    17284.22    376.53 o
   5   1  24    10231.49    11375.26    331.36 o
   7   1  24     8085.86     8492.05    283.27 o
   9   1  24     4701.45     4872.69    262.45 o
  11   1  24     1225.31     1373.13    222.86 o
 -14   2  24      937.65      827.25    263.34 o
 -12   2  24     1524.67     1350.37    255.06 o
 -10   2  24     2278.22     2286.41    240.08 o
  -8   2  24     1152.73     1170.35    202.35 o
  -6   2  24      862.51     1033.79    204.06 o
  -4   2  24      165.65       91.71    148.04 o
  -2   2  24      245.00      307.92    148.08 o
   0   2  24     1080.12     1502.28    183.70 o
   2   2  24     3420.69     3544.86    203.32 o
   4   2  24     2231.16     2393.64    206.90 o
   6   2  24      984.08     1144.71    185.67 o
   8   2  24      688.31      505.18    176.44 o
  10   2  24      115.51       12.63    166.23 o
 -13   3  24     1108.20     1066.64    266.28 o
 -11   3  24      940.59     1071.63    218.30 o
  -9   3  24     1150.24     1365.05    223.06 o
  -7   3  24      572.44      631.32    197.33 o
  -5   3  24       65.94      204.78    174.85 o
  -3   3  24        8.62       39.92    135.22 o
  -1   3  24      169.90      415.15    147.02 o
   1   3  24     1380.82     1483.96    172.39 o
   3   3  24     1950.24     2141.51    208.96 o
   5   3  24     2791.09     2538.73    218.22 o
   7   3  24      657.85      702.94    182.02 o
   9   3  24      229.89      326.56    177.52 o
 -10   4  24     8889.94     8824.54    445.32 o
  -8   4  24     5978.59     5858.32    378.66 o
  -6   4  24     2166.06     2121.39    242.95 o
  -4   4  24       17.73        4.51    158.10 o
  -2   4  24     1883.81     1915.70    175.12 o
   0   4  24     5513.09     5929.29    261.40 o
   2   4  24     9562.26     9316.41    339.34 o
   4   4  24    11921.00    11914.83    380.59 o
   6   4  24    10690.95    10004.85    357.25 o
  -5   5  24      189.86      267.83    184.56 o
  -3   5  24     1810.41     1858.16    219.93 o
  -1   5  24     4451.82     4378.88    229.69 o
   1   5  24     9855.60     9708.03    357.21 o
 -11   1  25     3899.31     4146.73    334.84 o
  -9   1  25     5360.98     5483.12    346.77 o
  -7   1  25     2763.37     1967.70    411.21 o
  -5   1  25      607.75      661.19    163.97 o
  -3   1  25       44.09       68.24    152.41 o
  -1   1  25       96.43      262.13    153.60 o
   1   1  25     1223.04     1322.15    204.32 o
   3   1  25     3270.90     3977.45    232.38 o
   5   1  25     6159.00     6640.00    321.75 o
   7   1  25     4334.62     4642.51    319.19 o
 -10   2  25    14115.30    13849.08    487.69 o
  -8   2  25    14758.49    14442.00    814.67 o
  -6   2  25     7912.88     8117.20    348.68 o
  -4   2  25     1825.92     2214.84    222.55 o
  -2   2  25      220.44      225.82    176.66 o
   0   2  25     4379.54     4518.78    247.91 o
   2   2  25     6779.43     7447.33    305.54 o
   4   2  25    10797.40    11019.81    376.61 o
   6   2  25    10078.08    10936.72    385.75 o
  -9   3  25    12982.34    12562.37    489.41 o
  -7   3  25     8650.33     9133.25    429.93 o
  -5   3  25     4274.81     4170.36    317.24 o
  -3   3  25       29.48       12.88    179.42 o
  -1   3  25     2397.82     2730.16    219.10 o
   1   3  25     7092.31     7116.02    275.39 o
   3   3  25     9111.34     9573.91    335.18 o
   5   3  25    10408.84    10334.64    344.12 o
  -4   4  25      319.09      351.82    202.92 o
  -2   4  25      108.84      138.11    150.53 o
   0   4  25      924.56      922.14    171.42 o
  -8   0  26    14411.31    14224.31    666.53 o
  -6   0  26    15169.40    15424.11    542.84 o
  -4   0  26     5553.70     5279.20    374.49 o
  -2   0  26      248.58      173.49    227.94 o
   0   0  26      910.38     1069.39    255.49 o
   2   0  26     5887.07     5934.92    401.08 o
   4   0  26     5905.04     6400.65    516.54 o
  -7   1  26     9299.89     7779.50   1025.11 o
  -5   1  26     5845.67     5818.26    286.26 o
  -3   1  26     1903.17     1894.31    199.70 o
  -1   1  26       11.61       87.72    172.83 o
   1   1  26     2505.89     3032.39    248.45 o
   3   1  26     6782.78     7389.27    385.22 o
  -6   2  26     1254.23     1731.87    263.09 o
  -4   2  26     1134.40     1257.58    242.60 o
  -2   2  26      383.09      430.87    190.81 o
   0   2  26        4.54      -25.45    180.10 o
   2   2  26      875.23      872.50    238.05 o
 
